# Supplementary material for: (8S,9S,10R)-4-(4-Chloro­benz­yloxy)-7,8-didehydro-3,7-dimeth­oxy-17-methyl­morphinan-6-one monohydrate
Source: Acta Crystallogr Sect E Struct Rep Online. 2011 Apr 22;67(Pt 5):o1190. doi: 10.1107/S1600536811013973 (PMC3089213; doi:10.1107/S1600536811013973)
Supplement: Supplementary file 1 [file e-67-o1190-sup1.cif]

##############################################################################
#                                                                            #
# This CIF contains the data in a paper accepted for publication in          #
# Acta Crystallographica Section E. It conforms to the requirements of       #
# Notes for Authors for Acta Crystallographica Section E, and has been       #
# peer reviewed under the auspices of the IUCr Commission on Journals.       #
#                                                                            #
# Full details of the Crystallographic Information File format               #
# are given in the paper "The Crystallographic Information File (CIF):       #
# a New Standard Archive File for Crystallography" by S. R. Hall, F. H.      #
# Allen and I. D. Brown [Acta Cryst. (1991), A47, 655-685].                  #
#                                                                            #
# The current version of the core CIF dictionary is obtainable from          #
# ftp://ftp.iucr.org/pub/cif_core.dic.                                       #
#                                                                            #
# Software is freely available for graphical display of the structure(s)     #
# in this CIF. For information consult the CIF software page                 #
# http://www.iucr.org/resources/cif/software.                                #
#                                                                            #
# This file may be used for bona fide research purposes within the           #
# scientific community so long as proper attribution is given to the journal # 
# article from which it was obtained.                                        #
#                                                                            #
##############################################################################
data_global
_audit_creation_method     SHELXL-97
_journal_data_validation_number     ?
_journal_date_recd_electronic     2011-04-04
_journal_date_accepted     2011-04-13
_journal_name_full     'Acta Crystallographica, Section E'
_journal_year     2011
_journal_volume     67
_journal_issue      5
_journal_page_first     o1190
_journal_page_last     o1190
_journal_paper_category     QO
_journal_coeditor_code     KP2320
_publ_contact_author_name     'Xing-liang Zheng'
_publ_contact_author_address
; School of Chemistry and Biological Engineering,
  Changsha University of Science & Technology
  Changsha 410114
  People's Republic of China
;
_publ_contact_author_email     'xingliangzheng@163.com'
_publ_contact_author_fax     '86 731 85258733'
_publ_contact_author_phone     '86 731 85258733'
_publ_section_title
;\
(8<i>S</i>,9<i>S</i>,10<i>R</i>)-4-(4-Chlorobenzyloxy)-7,8-didehydro-3,7-\
dimethoxy-17-methylmorphinan-6-one monohydrate
;
loop_
    _publ_author_name
    _publ_author_address
    "Zheng, Xing-Liang"
;
School of Chemistry and Biological Engineering
Changsha University of Science & Technology
Changsha 410114
People's Republic of China
;
    "Chen, Shu-Jun"
;
School of Chemistry and Biological Engineering
Changsha University of Science & Technology
Changsha 410114
People's Republic of China
;
    "Jiang, Ning-Fei"
;
School of Chemistry and Biological Engineering
Changsha University of Science & Technology
Changsha 410114
People's Republic of China
;
    "Zhan, Sue-Hui"
;
School of Chemistry and Biological Engineering
Changsha University of Science & Technology
Changsha 410114
People's Republic of China
;
data_I
_chemical_name_systematic
;
(8<i>S</i>,9<i>S</i>,10<i>R</i>)-4-(4-Chlorobenzyloxy)-7,8-didehydro-3,7-
dimethoxy-17-methylmorphinan-6-one monohydrate
;
_chemical_name_common     ?
_chemical_formula_moiety     'C26 H28 Cl N O4, H2 O'
_chemical_formula_sum     'C26 H30 Cl N O5'
_chemical_formula_iupac     'C26 H28 Cl N O4, H2 O'
_chemical_formula_weight     471.96
_chemical_melting_point     383
_symmetry_cell_setting     monoclinic
_symmetry_space_group_name_H-M     'P 21'
loop_
    _symmetry_equiv_pos_as_xyz
    'x, y, z'
    '-x, y+1/2, -z'
_cell_length_a     8.8866(4)
_cell_length_b     14.6386(7)
_cell_length_c     9.1860(4)
_cell_angle_alpha     90.00
_cell_angle_beta     91.6180(10)
_cell_angle_gamma     90.00
_cell_volume     1194.51(9)
_cell_formula_units_Z     2
_cell_measurement_reflns_used     ?
_cell_measurement_theta_min     ?
_cell_measurement_theta_max     ?
_cell_measurement_temperature     296(2)
_exptl_crystal_description     block
_exptl_crystal_colour     colourless
_exptl_crystal_size_max     0.45
_exptl_crystal_size_mid     0.36
_exptl_crystal_size_min     0.32
_exptl_crystal_density_diffrn     1.312
_exptl_crystal_density_meas     ?
_exptl_crystal_density_method     'not measured'
_exptl_crystal_F_000     500
_exptl_absorpt_coefficient_mu     0.197
_exptl_absorpt_correction_type     multi-scan
_exptl_absorpt_process_details     '(SADABS; Bruker, 2000)'
_exptl_absorpt_correction_T_min     0.9165
_exptl_absorpt_correction_T_max     0.9396
_exptl_special_details
;
;
_diffrn_ambient_temperature     296(2)
_diffrn_radiation_type     MoK\a
_diffrn_radiation_wavelength     0.71073
_diffrn_radiation_source     'fine-focus sealed tube'
_diffrn_radiation_monochromator     graphite
_diffrn_measurement_device_type     'Bruker SMART CCD area-detector'
_diffrn_measurement_method     '\f and \w'
_diffrn_detector_area_resol_mean     ?
_diffrn_reflns_number     13795
_diffrn_reflns_av_R_equivalents     0.0223
_diffrn_reflns_av_sigmaI/netI     0.0224
_diffrn_reflns_theta_min     2.22
_diffrn_reflns_theta_max     25.00
_diffrn_reflns_theta_full     25.00
_diffrn_measured_fraction_theta_max     0.999
_diffrn_measured_fraction_theta_full     0.999
_diffrn_reflns_limit_h_min     -10
_diffrn_reflns_limit_h_max     10
_diffrn_reflns_limit_k_min     -17
_diffrn_reflns_limit_k_max     17
_diffrn_reflns_limit_l_min     -10
_diffrn_reflns_limit_l_max     10
_diffrn_standards_number     ?
_diffrn_standards_interval_count     ?
_diffrn_standards_interval_time     ?
_diffrn_standards_decay_%     ?
_refine_special_details
;
Refinement of <i>F</i>^2^ against ALL reflections. The weighted <i>R</i>-factor
<i>wR</i> and goodness of fit <i>S</i> are based on <i>F</i>^2^, conventional
<i>R</i>-factors <i>R</i> are based on <i>F</i>, with <i>F</i> set to zero for
negative <i>F</i>^2^. The threshold expression of <i>F</i>^2^ >
\s(<i>F</i>^2^) is used only for calculating <i>R</i>-factors(gt) <i>etc</i>.
and is not relevant to the choice of reflections for refinement.
<i>R</i>-factors based on <i>F</i>^2^ are statistically about twice as large
as those based on <i>F</i>, and <i>R</i>- factors based on ALL data will be
even larger.
;
_reflns_number_total     4185
_reflns_number_gt     3974
_reflns_threshold_expression     I>2\s(I)
_refine_ls_structure_factor_coef     Fsqd
_refine_ls_matrix_type     full
_refine_ls_R_factor_all     0.0322
_refine_ls_R_factor_gt     0.0299
_refine_ls_wR_factor_gt     0.0796
_refine_ls_wR_factor_ref     0.0820
_refine_ls_goodness_of_fit_ref     1.045
_refine_ls_restrained_S_all     1.045
_refine_ls_number_reflns     4185
_refine_ls_number_parameters     303
_refine_ls_number_restraints     3
_refine_ls_hydrogen_treatment     mixed
_refine_ls_weighting_scheme     calc
_refine_ls_weighting_details
         'calc w=1/[\s^2^(Fo^2^)+(0.0458P)^2^+0.1696P] where P=(Fo^2^+2Fc^2^)/3'
_atom_sites_solution_hydrogens     geom
_atom_sites_solution_primary     direct
_atom_sites_solution_secondary     difmap
_refine_ls_shift/su_max     0.000
_refine_ls_shift/su_mean     0.000
_refine_diff_density_max     0.201
_refine_diff_density_min     -0.213
_refine_ls_extinction_method     none
_refine_ls_extinction_coef     ?
_refine_ls_abs_structure_details     'Flack (1983), <b>1991 Friedel pairs</b>'
_refine_ls_abs_structure_Flack     -0.02(6)
loop_
    _atom_type_symbol
    _atom_type_description
    _atom_type_scat_dispersion_real
    _atom_type_scat_dispersion_imag
    _atom_type_scat_source
    'C' 'C' 0.0033 0.0016
                         'International Tables Vol C Tables 4.2.6.8 and 6.1.1.4'
    'H' 'H' 0.0000 0.0000
                         'International Tables Vol C Tables 4.2.6.8 and 6.1.1.4'
    'N' 'N' 0.0061 0.0033
                         'International Tables Vol C Tables 4.2.6.8 and 6.1.1.4'
    'O' 'O' 0.0106 0.0060
                         'International Tables Vol C Tables 4.2.6.8 and 6.1.1.4'
    'Cl' 'Cl' 0.1484 0.1585
                         'International Tables Vol C Tables 4.2.6.8 and 6.1.1.4'
_computing_data_collection     'SMART (Bruker, 2000)'
_computing_cell_refinement     'SAINT (Bruker, 2000)'
_computing_data_reduction     'SAINT (Bruker, 2000)'
_computing_structure_solution     'SHELXS97 (Sheldrick, 2008)'
_computing_structure_refinement     'SHELXL97 (Sheldrick, 2008)'
_computing_molecular_graphics     'SHELXTL (Sheldrick, 2008)'
_computing_publication_material     'SHELXTL (Sheldrick, 2008)'
loop_
    _atom_site_type_symbol
    _atom_site_label
    _atom_site_fract_x
    _atom_site_fract_y
    _atom_site_fract_z
    _atom_site_U_iso_or_equiv
    _atom_site_adp_type
    _atom_site_calc_flag
    _atom_site_refinement_flags
    _atom_site_occupancy
    _atom_site_symmetry_multiplicity
    _atom_site_disorder_assembly
    _atom_site_disorder_group
    Cl Cl1 0.52194(7) 0.27734(5) 0.40802(7) 0.07659(19) Uani d . 1 1 . .
    O O1 -0.15952(17) -0.04761(10) 0.27652(16) 0.0553(4) Uani d . 1 1 . .
    O O2 0.12278(13) -0.08829(9) 0.21247(13) 0.0412(3) Uani d . 1 1 . .
    O O3 0.07164(16) -0.20241(10) -0.34261(14) 0.0524(3) Uani d . 1 1 . .
    O O4 0.23766(16) -0.08573(9) -0.18937(17) 0.0563(4) Uani d . 1 1 . .
    N N1 0.22663(19) -0.45473(11) 0.17465(19) 0.0501(4) Uani d . 1 1 . .
    C C1 -0.2087(2) -0.28319(15) 0.1494(2) 0.0487(4) Uani d . 1 1 . .
    H H1A -0.2839 -0.3269 0.1371 0.058 Uiso calc R 1 1 . .
    C C2 -0.2467(2) -0.19781(15) 0.1984(2) 0.0510(5) Uani d . 1 1 . .
    H H2A -0.3467 -0.1835 0.2153 0.061 Uiso calc R 1 1 . .
    C C3 -0.1356(2) -0.13375(13) 0.22213(19) 0.0427(4) Uani d . 1 1 . .
    C C4 0.01413(18) -0.15522(11) 0.18989(17) 0.0355(3) Uani d . 1 1 . .
    C C5 0.05174(17) -0.23996(11) 0.13104(16) 0.0337(3) Uani d . 1 1 . .
    C C6 -0.06217(19) -0.30630(12) 0.11783(19) 0.0393(4) Uani d . 1 1 . .
    C C7 -0.0312(2) -0.40384(13) 0.0731(2) 0.0473(4) Uani d . 1 1 . .
    H H7A -0.0893 -0.4167 -0.0155 0.057 Uiso calc R 1 1 . .
    H H7B -0.0674 -0.4441 0.1483 0.057 Uiso calc R 1 1 . .
    C C8 0.1333(2) -0.42725(12) 0.0471(2) 0.0441(4) Uani d . 1 1 . .
    H H8A 0.1348 -0.4775 -0.0234 0.053 Uiso calc R 1 1 . .
    C C9 0.2069(2) -0.34492(11) -0.02251(19) 0.0383(4) Uani d . 1 1 . .
    H H9A 0.3110 -0.3617 -0.0430 0.046 Uiso calc R 1 1 . .
    C C10 0.21264(18) -0.26412(11) 0.08633(18) 0.0355(3) Uani d . 1 1 . .
    C C11 0.29450(18) -0.18780(12) 0.00569(19) 0.0392(4) Uani d . 1 1 . .
    H H11A 0.2997 -0.1342 0.0678 0.047 Uiso calc R 1 1 . .
    H H11B 0.3968 -0.2074 -0.0110 0.047 Uiso calc R 1 1 . .
    C C12 0.22199(18) -0.16152(12) -0.1371(2) 0.0400(4) Uani d . 1 1 . .
    C C13 0.13513(19) -0.23343(13) -0.21620(18) 0.0411(4) Uani d . 1 1 . .
    C C14 0.1311(2) -0.31859(13) -0.16395(19) 0.0419(4) Uani d . 1 1 . .
    H H14A 0.0794 -0.3631 -0.2174 0.050 Uiso calc R 1 1 . .
    C C15 0.2405(2) -0.38269(15) 0.2849(2) 0.0516(5) Uani d . 1 1 . .
    H H15A 0.3056 -0.4035 0.3647 0.062 Uiso calc R 1 1 . .
    H H15B 0.1422 -0.3698 0.3234 0.062 Uiso calc R 1 1 . .
    C C16 0.3050(2) -0.29596(13) 0.2203(2) 0.0441(4) Uani d . 1 1 . .
    H H16A 0.4080 -0.3071 0.1929 0.053 Uiso calc R 1 1 . .
    H H16B 0.3062 -0.2481 0.2933 0.053 Uiso calc R 1 1 . .
    C C17 0.1749(4) -0.54114(17) 0.2379(3) 0.0758(7) Uani d . 1 1 . .
    H H17A 0.2381 -0.5566 0.3208 0.114 Uiso calc R 1 1 . .
    H H17B 0.1799 -0.5888 0.1664 0.114 Uiso calc R 1 1 . .
    H H17C 0.0729 -0.5344 0.2679 0.114 Uiso calc R 1 1 . .
    C C18 0.2921(2) 0.05280(14) 0.5062(2) 0.0491(5) Uani d . 1 1 . .
    H H18A 0.2597 0.0239 0.5899 0.059 Uiso calc R 1 1 . .
    C C19 0.3747(2) 0.13208(15) 0.5183(2) 0.0515(5) Uani d . 1 1 . .
    H H19A 0.3979 0.1569 0.6094 0.062 Uiso calc R 1 1 . .
    C C20 0.4226(2) 0.17419(14) 0.3939(2) 0.0472(4) Uani d . 1 1 . .
    C C21 0.3920(2) 0.13761(14) 0.2589(2) 0.0468(4) Uani d . 1 1 . .
    H H21A 0.4261 0.1662 0.1756 0.056 Uiso calc R 1 1 . .
    C C22 0.3096(2) 0.05773(13) 0.2481(2) 0.0433(4) Uani d . 1 1 . .
    H H22A 0.2897 0.0322 0.1569 0.052 Uiso calc R 1 1 . .
    C C23 0.25623(19) 0.01518(13) 0.37027(19) 0.0394(4) Uani d . 1 1 . .
    C C24 -0.3108(3) -0.02259(19) 0.3035(3) 0.0779(8) Uani d . 1 1 . .
    H H24A -0.3131 0.0386 0.3410 0.117 Uiso calc R 1 1 . .
    H H24B -0.3517 -0.0637 0.3735 0.117 Uiso calc R 1 1 . .
    H H24C -0.3696 -0.0257 0.2144 0.117 Uiso calc R 1 1 . .
    C C25 -0.0249(3) -0.2642(2) -0.4189(2) 0.0710(7) Uani d . 1 1 . .
    H H25A -0.0639 -0.2355 -0.5061 0.106 Uiso calc R 1 1 . .
    H H25B -0.1067 -0.2809 -0.3583 0.106 Uiso calc R 1 1 . .
    H H25C 0.0306 -0.3179 -0.4440 0.106 Uiso calc R 1 1 . .
    C C26 0.15968(16) -0.06997(10) 0.36153(16) 0.0480(4) Uani d . 1 1 . .
    H H26A 0.2140 -0.1213 0.4042 0.058 Uiso calc R 1 1 . .
    H H26B 0.0684 -0.0609 0.4152 0.058 Uiso calc R 1 1 . .
    O O1W 0.53363(16) -0.46331(10) 0.07692(16) 0.0895(6) Uani d RD 1 1 . .
    H H1WB 0.592(4) -0.502(2) 0.118(4) 0.121(13) Uiso d D 1 1 . .
    H H1WA 0.4437(18) -0.481(3) 0.084(4) 0.116(13) Uiso d D 1 1 . .
loop_
    _atom_site_aniso_label
    _atom_site_aniso_U_11
    _atom_site_aniso_U_22
    _atom_site_aniso_U_33
    _atom_site_aniso_U_12
    _atom_site_aniso_U_13
    _atom_site_aniso_U_23
    Cl1 0.0763(4) 0.0731(4) 0.0804(4) -0.0350(3) 0.0019(3) -0.0121(3)
    O1 0.0574(8) 0.0452(8) 0.0640(9) 0.0130(6) 0.0149(6) -0.0006(6)
    O2 0.0484(7) 0.0366(6) 0.0386(6) -0.0066(5) 0.0034(5) -0.0041(5)
    O3 0.0583(8) 0.0525(8) 0.0461(7) -0.0059(6) -0.0052(6) 0.0095(6)
    O4 0.0588(8) 0.0376(8) 0.0724(9) -0.0072(6) 0.0007(7) 0.0089(7)
    N1 0.0532(9) 0.0424(9) 0.0548(9) 0.0022(7) 0.0011(7) 0.0092(7)
    C1 0.0357(9) 0.0530(12) 0.0576(11) -0.0082(8) 0.0053(8) 0.0031(9)
    C2 0.0348(9) 0.0597(13) 0.0589(12) 0.0038(8) 0.0082(8) 0.0071(9)
    C3 0.0454(9) 0.0412(10) 0.0419(9) 0.0072(8) 0.0072(8) 0.0052(8)
    C4 0.0370(8) 0.0349(9) 0.0345(8) -0.0023(7) 0.0009(6) 0.0031(7)
    C5 0.0327(8) 0.0360(9) 0.0322(7) -0.0021(6) -0.0009(6) 0.0026(7)
    C6 0.0377(8) 0.0406(10) 0.0396(8) -0.0063(7) 0.0013(7) 0.0028(7)
    C7 0.0485(10) 0.0398(10) 0.0536(10) -0.0117(8) -0.0007(8) -0.0022(8)
    C8 0.0542(10) 0.0316(9) 0.0464(10) -0.0030(8) 0.0027(8) -0.0013(8)
    C9 0.0405(9) 0.0320(9) 0.0426(9) 0.0009(7) 0.0059(7) -0.0025(7)
    C10 0.0338(8) 0.0332(8) 0.0396(8) -0.0025(6) 0.0017(7) -0.0033(7)
    C11 0.0329(8) 0.0380(9) 0.0470(9) -0.0060(7) 0.0069(7) -0.0063(7)
    C12 0.0339(8) 0.0326(9) 0.0540(10) -0.0007(7) 0.0124(7) 0.0030(8)
    C13 0.0403(9) 0.0417(10) 0.0415(9) -0.0016(8) 0.0055(7) 0.0003(8)
    C14 0.0483(9) 0.0371(9) 0.0403(9) -0.0048(7) 0.0034(7) -0.0059(7)
    C15 0.0498(10) 0.0588(13) 0.0461(10) 0.0044(9) -0.0010(8) 0.0094(9)
    C16 0.0380(8) 0.0461(10) 0.0480(10) 0.0018(8) -0.0044(7) -0.0040(8)
    C17 0.0948(18) 0.0526(14) 0.0798(16) -0.0033(13) -0.0015(14) 0.0272(12)
    C18 0.0534(11) 0.0556(12) 0.0380(9) -0.0021(9) -0.0005(8) 0.0007(8)
    C19 0.0499(10) 0.0632(13) 0.0410(10) -0.0067(9) -0.0045(8) -0.0142(9)
    C20 0.0345(8) 0.0515(11) 0.0556(11) -0.0050(8) 0.0009(7) -0.0091(9)
    C21 0.0415(9) 0.0541(11) 0.0450(10) -0.0039(8) 0.0055(8) 0.0027(9)
    C22 0.0412(9) 0.0494(10) 0.0391(9) -0.0006(8) -0.0016(7) -0.0052(8)
    C23 0.0389(9) 0.0396(9) 0.0395(9) 0.0036(7) -0.0008(7) -0.0029(7)
    C24 0.0695(15) 0.0659(16) 0.1001(19) 0.0209(13) 0.0321(14) -0.0023(14)
    C25 0.0798(16) 0.0815(17) 0.0508(12) -0.0221(13) -0.0132(11) 0.0118(12)
    C26 0.0613(12) 0.0406(11) 0.0418(9) -0.0037(8) -0.0030(8) 0.0013(8)
    O1W 0.0715(13) 0.0886(15) 0.1095(15) 0.0265(11) 0.0246(11) 0.0396(12)
_geom_special_details
;
All e.s.d.'s (except the e.s.d. in the dihedral angle between two l.s. planes)
are estimated using the full covariance matrix. The cell e.s.d.'s are taken
into account individually in the estimation of e.s.d.'s in distances, angles
and torsion angles; correlations between e.s.d.'s in cell parameters are only
used when they are defined by crystal symmetry. An approximate (isotropic)
treatment of cell e.s.d.'s is used for estimating e.s.d.'s involving l.s.
planes.
;
loop_
    _geom_bond_atom_site_label_1
    _geom_bond_atom_site_label_2
    _geom_bond_site_symmetry_2
    _geom_bond_distance
    _geom_bond_publ_flag
    Cl1 C20 . 1.752(2) ?
    O1 C3 . 1.375(2) ?
    O1 C24 . 1.422(3) ?
    O2 C4 . 1.387(2) ?
    O2 C26 . 1.4244(19) ?
    O3 C13 . 1.355(2) ?
    O3 C25 . 1.418(3) ?
    O4 C12 . 1.218(2) ?
    N1 C15 . 1.465(3) ?
    N1 C17 . 1.471(3) ?
    N1 C8 . 1.473(2) ?
    C1 C2 . 1.374(3) ?
    C1 C6 . 1.384(3) ?
    C1 H1A . 0.9300 ?
    C2 C3 . 1.375(3) ?
    C2 H2A . 0.9300 ?
    C3 C4 . 1.407(2) ?
    C4 C5 . 1.397(2) ?
    C5 C6 . 1.406(2) ?
    C5 C10 . 1.540(2) ?
    C6 C7 . 1.513(3) ?
    C7 C8 . 1.526(3) ?
    C7 H7A . 0.9700 ?
    C7 H7B . 0.9700 ?
    C8 C9 . 1.521(2) ?
    C8 H8A . 0.9800 ?
    C9 C14 . 1.497(2) ?
    C9 C10 . 1.549(2) ?
    C9 H9A . 0.9800 ?
    C10 C16 . 1.532(2) ?
    C10 C11 . 1.535(2) ?
    C11 C12 . 1.495(3) ?
    C11 H11A . 0.9700 ?
    C11 H11B . 0.9700 ?
    C12 C13 . 1.483(3) ?
    C13 C14 . 1.337(3) ?
    C14 H14A . 0.9300 ?
    C15 C16 . 1.521(3) ?
    C15 H15A . 0.9700 ?
    C15 H15B . 0.9700 ?
    C16 H16A . 0.9700 ?
    C16 H16B . 0.9700 ?
    C17 H17A . 0.9600 ?
    C17 H17B . 0.9600 ?
    C17 H17C . 0.9600 ?
    C18 C19 . 1.376(3) ?
    C18 C23 . 1.393(3) ?
    C18 H18A . 0.9300 ?
    C19 C20 . 1.377(3) ?
    C19 H19A . 0.9300 ?
    C20 C21 . 1.371(3) ?
    C21 C22 . 1.382(3) ?
    C21 H21A . 0.9300 ?
    C22 C23 . 1.379(3) ?
    C22 H22A . 0.9300 ?
    C23 C26 . 1.514(2) ?
    C24 H24A . 0.9600 ?
    C24 H24B . 0.9600 ?
    C24 H24C . 0.9600 ?
    C25 H25A . 0.9600 ?
    C25 H25B . 0.9600 ?
    C25 H25C . 0.9600 ?
    C26 H26A . 0.9700 ?
    C26 H26B . 0.9700 ?
    O1W H1WB . 0.851(10) ?
    O1W H1WA . 0.846(10) ?
loop_
    _geom_angle_atom_site_label_1
    _geom_angle_atom_site_label_2
    _geom_angle_atom_site_label_3
    _geom_angle_site_symmetry_1
    _geom_angle_site_symmetry_3
    _geom_angle
    _geom_angle_publ_flag
    C3 O1 C24 . . 117.17(18) ?
    C4 O2 C26 . . 114.65(12) ?
    C13 O3 C25 . . 116.20(16) ?
    C15 N1 C17 . . 111.53(18) ?
    C15 N1 C8 . . 112.83(15) ?
    C17 N1 C8 . . 111.96(18) ?
    C2 C1 C6 . . 122.20(18) ?
    C2 C1 H1A . . 118.9 ?
    C6 C1 H1A . . 118.9 ?
    C1 C2 C3 . . 119.34(17) ?
    C1 C2 H2A . . 120.3 ?
    C3 C2 H2A . . 120.3 ?
    C2 C3 O1 . . 124.42(16) ?
    C2 C3 C4 . . 119.58(17) ?
    O1 C3 C4 . . 116.00(16) ?
    O2 C4 C5 . . 120.78(14) ?
    O2 C4 C3 . . 117.98(15) ?
    C5 C4 C3 . . 121.18(15) ?
    C4 C5 C6 . . 117.85(15) ?
    C4 C5 C10 . . 122.76(14) ?
    C6 C5 C10 . . 119.35(15) ?
    C1 C6 C5 . . 119.51(17) ?
    C1 C6 C7 . . 117.85(16) ?
    C5 C6 C7 . . 122.62(15) ?
    C6 C7 C8 . . 115.91(15) ?
    C6 C7 H7A . . 108.3 ?
    C8 C7 H7A . . 108.3 ?
    C6 C7 H7B . . 108.3 ?
    C8 C7 H7B . . 108.3 ?
    H7A C7 H7B . . 107.4 ?
    N1 C8 C9 . . 108.14(15) ?
    N1 C8 C7 . . 117.17(16) ?
    C9 C8 C7 . . 108.27(15) ?
    N1 C8 H8A . . 107.6 ?
    C9 C8 H8A . . 107.6 ?
    C7 C8 H8A . . 107.6 ?
    C14 C9 C8 . . 112.35(15) ?
    C14 C9 C10 . . 111.68(14) ?
    C8 C9 C10 . . 109.92(14) ?
    C14 C9 H9A . . 107.6 ?
    C8 C9 H9A . . 107.6 ?
    C10 C9 H9A . . 107.6 ?
    C16 C10 C11 . . 111.01(14) ?
    C16 C10 C5 . . 109.63(13) ?
    C11 C10 C5 . . 114.69(14) ?
    C16 C10 C9 . . 107.05(14) ?
    C11 C10 C9 . . 104.58(13) ?
    C5 C10 C9 . . 109.50(13) ?
    C12 C11 C10 . . 114.34(13) ?
    C12 C11 H11A . . 108.7 ?
    C10 C11 H11A . . 108.7 ?
    C12 C11 H11B . . 108.7 ?
    C10 C11 H11B . . 108.7 ?
    H11A C11 H11B . . 107.6 ?
    O4 C12 C13 . . 121.13(17) ?
    O4 C12 C11 . . 121.91(17) ?
    C13 C12 C11 . . 116.90(15) ?
    C14 C13 O3 . . 127.28(17) ?
    C14 C13 C12 . . 120.32(16) ?
    O3 C13 C12 . . 112.34(16) ?
    C13 C14 C9 . . 122.41(16) ?
    C13 C14 H14A . . 118.8 ?
    C9 C14 H14A . . 118.8 ?
    N1 C15 C16 . . 110.88(15) ?
    N1 C15 H15A . . 109.5 ?
    C16 C15 H15A . . 109.5 ?
    N1 C15 H15B . . 109.5 ?
    C16 C15 H15B . . 109.5 ?
    H15A C15 H15B . . 108.1 ?
    C15 C16 C10 . . 111.60(14) ?
    C15 C16 H16A . . 109.3 ?
    C10 C16 H16A . . 109.3 ?
    C15 C16 H16B . . 109.3 ?
    C10 C16 H16B . . 109.3 ?
    H16A C16 H16B . . 108.0 ?
    N1 C17 H17A . . 109.5 ?
    N1 C17 H17B . . 109.5 ?
    H17A C17 H17B . . 109.5 ?
    N1 C17 H17C . . 109.5 ?
    H17A C17 H17C . . 109.5 ?
    H17B C17 H17C . . 109.5 ?
    C19 C18 C23 . . 120.93(18) ?
    C19 C18 H18A . . 119.5 ?
    C23 C18 H18A . . 119.5 ?
    C18 C19 C20 . . 119.15(17) ?
    C18 C19 H19A . . 120.4 ?
    C20 C19 H19A . . 120.4 ?
    C21 C20 C19 . . 121.19(18) ?
    C21 C20 Cl1 . . 119.39(16) ?
    C19 C20 Cl1 . . 119.42(15) ?
    C20 C21 C22 . . 119.11(18) ?
    C20 C21 H21A . . 120.4 ?
    C22 C21 H21A . . 120.4 ?
    C23 C22 C21 . . 121.18(17) ?
    C23 C22 H22A . . 119.4 ?
    C21 C22 H22A . . 119.4 ?
    C22 C23 C18 . . 118.39(18) ?
    C22 C23 C26 . . 122.41(15) ?
    C18 C23 C26 . . 119.20(16) ?
    O1 C24 H24A . . 109.5 ?
    O1 C24 H24B . . 109.5 ?
    H24A C24 H24B . . 109.5 ?
    O1 C24 H24C . . 109.5 ?
    H24A C24 H24C . . 109.5 ?
    H24B C24 H24C . . 109.5 ?
    O3 C25 H25A . . 109.5 ?
    O3 C25 H25B . . 109.5 ?
    H25A C25 H25B . . 109.5 ?
    O3 C25 H25C . . 109.5 ?
    H25A C25 H25C . . 109.5 ?
    H25B C25 H25C . . 109.5 ?
    O2 C26 C23 . . 108.70(12) ?
    O2 C26 H26A . . 109.9 ?
    C23 C26 H26A . . 109.9 ?
    O2 C26 H26B . . 109.9 ?
    C23 C26 H26B . . 109.9 ?
    H26A C26 H26B . . 108.3 ?
    H1WB O1W H1WA . . 109(4) ?
loop_
    _geom_torsion_atom_site_label_1
    _geom_torsion_atom_site_label_2
    _geom_torsion_atom_site_label_3
    _geom_torsion_atom_site_label_4
    _geom_torsion_site_symmetry_1
    _geom_torsion_site_symmetry_2
    _geom_torsion_site_symmetry_3
    _geom_torsion_site_symmetry_4
    _geom_torsion
    _geom_torsion_publ_flag
    C6 C1 C2 C3 . . . . -2.4(3) ?
    C1 C2 C3 O1 . . . . -177.22(17) ?
    C1 C2 C3 C4 . . . . 2.8(3) ?
    C24 O1 C3 C2 . . . . -2.9(3) ?
    C24 O1 C3 C4 . . . . 177.09(19) ?
    C26 O2 C4 C5 . . . . -110.58(16) ?
    C26 O2 C4 C3 . . . . 72.10(18) ?
    C2 C3 C4 O2 . . . . 178.72(15) ?
    O1 C3 C4 O2 . . . . -1.3(2) ?
    C2 C3 C4 C5 . . . . 1.4(2) ?
    O1 C3 C4 C5 . . . . -178.57(14) ?
    O2 C4 C5 C6 . . . . 176.86(14) ?
    C3 C4 C5 C6 . . . . -5.9(2) ?
    O2 C4 C5 C10 . . . . -0.7(2) ?
    C3 C4 C5 C10 . . . . 176.50(15) ?
    C2 C1 C6 C5 . . . . -2.2(3) ?
    C2 C1 C6 C7 . . . . 176.47(18) ?
    C4 C5 C6 C1 . . . . 6.2(2) ?
    C10 C5 C6 C1 . . . . -176.07(16) ?
    C4 C5 C6 C7 . . . . -172.38(15) ?
    C10 C5 C6 C7 . . . . 5.3(2) ?
    C1 C6 C7 C8 . . . . -176.95(16) ?
    C5 C6 C7 C8 . . . . 1.7(3) ?
    C15 N1 C8 C9 . . . . 60.6(2) ?
    C17 N1 C8 C9 . . . . -172.57(18) ?
    C15 N1 C8 C7 . . . . -62.0(2) ?
    C17 N1 C8 C7 . . . . 64.8(2) ?
    C6 C7 C8 N1 . . . . 86.1(2) ?
    C6 C7 C8 C9 . . . . -36.5(2) ?
    N1 C8 C9 C14 . . . . 172.93(14) ?
    C7 C8 C9 C14 . . . . -59.18(19) ?
    N1 C8 C9 C10 . . . . -62.06(18) ?
    C7 C8 C9 C10 . . . . 65.83(18) ?
    C4 C5 C10 C16 . . . . 83.19(19) ?
    C6 C5 C10 C16 . . . . -94.37(18) ?
    C4 C5 C10 C11 . . . . -42.5(2) ?
    C6 C5 C10 C11 . . . . 139.97(15) ?
    C4 C5 C10 C9 . . . . -159.65(14) ?
    C6 C5 C10 C9 . . . . 22.8(2) ?
    C14 C9 C10 C16 . . . . -174.73(14) ?
    C8 C9 C10 C16 . . . . 59.88(18) ?
    C14 C9 C10 C11 . . . . -56.88(17) ?
    C8 C9 C10 C11 . . . . 177.73(14) ?
    C14 C9 C10 C5 . . . . 66.49(17) ?
    C8 C9 C10 C5 . . . . -58.90(18) ?
    C16 C10 C11 C12 . . . . 172.20(15) ?
    C5 C10 C11 C12 . . . . -62.86(19) ?
    C9 C10 C11 C12 . . . . 57.09(18) ?
    C10 C11 C12 O4 . . . . 154.14(17) ?
    C10 C11 C12 C13 . . . . -28.5(2) ?
    C25 O3 C13 C14 . . . . 8.4(3) ?
    C25 O3 C13 C12 . . . . -174.43(18) ?
    O4 C12 C13 C14 . . . . 173.55(17) ?
    C11 C12 C13 C14 . . . . -3.8(2) ?
    O4 C12 C13 O3 . . . . -3.8(2) ?
    C11 C12 C13 O3 . . . . 178.80(14) ?
    O3 C13 C14 C9 . . . . 179.57(15) ?
    C12 C13 C14 C9 . . . . 2.6(3) ?
    C8 C9 C14 C13 . . . . 154.08(17) ?
    C10 C9 C14 C13 . . . . 30.0(2) ?
    C17 N1 C15 C16 . . . . 175.80(18) ?
    C8 N1 C15 C16 . . . . -57.2(2) ?
    N1 C15 C16 C10 . . . . 54.9(2) ?
    C11 C10 C16 C15 . . . . -169.38(15) ?
    C5 C10 C16 C15 . . . . 62.88(19) ?
    C9 C10 C16 C15 . . . . -55.82(18) ?
    C23 C18 C19 C20 . . . . -0.2(3) ?
    C18 C19 C20 C21 . . . . -1.3(3) ?
    C18 C19 C20 Cl1 . . . . 177.68(16) ?
    C19 C20 C21 C22 . . . . 0.9(3) ?
    Cl1 C20 C21 C22 . . . . -178.01(15) ?
    C20 C21 C22 C23 . . . . 0.9(3) ?
    C21 C22 C23 C18 . . . . -2.4(3) ?
    C21 C22 C23 C26 . . . . 177.14(16) ?
    C19 C18 C23 C22 . . . . 2.0(3) ?
    C19 C18 C23 C26 . . . . -177.50(16) ?
    C4 O2 C26 C23 . . . . -169.61(13) ?
    C22 C23 C26 O2 . . . . -6.9(2) ?
    C18 C23 C26 O2 . . . . 172.64(16) ?
loop_
    _geom_hbond_atom_site_label_D
    _geom_hbond_atom_site_label_H
    _geom_hbond_atom_site_label_A
    _geom_hbond_site_symmetry_A
    _geom_hbond_distance_DH
    _geom_hbond_distance_HA
    _geom_hbond_distance_DA
    _geom_hbond_angle_DHA
    C8 H8A O1 2_545 0.98 2.557 3.469(2) 155
    O1W H1WB O4 2_645 0.85 2.040 2.879(2) 169
    O1W H1WA N1 1_555 0.85 2.157 2.899(2) 146
