# Supplementary material for: (8S,9S,10R)-4-(4-Chloro­benz­yloxy)-7,8-didehydro-3,7-dimeth­oxy-17-methyl­morphinan-6-one monohydrate
Source: Acta Crystallogr Sect E Struct Rep Online. 2011 Apr 22;67(Pt 5):o1190. doi: 10.1107/S1600536811013973 (PMC3089213; doi:10.1107/S1600536811013973)
Supplement: Supplementary file 2 [file e-67-o1190-Isup2.hkl]

# 
# h,k,l, Fc-squared, Fo-squared, sigma(Fo-squared) and status flag 
# 
data_I
_shelx_title ' Z in P2(1)' 
_shelx_refln_list_code          4 
_shelx_F_calc_maximum      107.78 
_exptl_crystal_F_000       500.00 
_reflns_d_resolution_high  0.8408 
 
loop_ 
 _symmetry_equiv_pos_as_xyz 
 'x, y, z' 
 '-x, y+1/2, -z' 
 
_cell_length_a     8.8866 
_cell_length_b    14.6386 
_cell_length_c     9.1860 
_cell_angle_alpha  90.000 
_cell_angle_beta   91.618 
_cell_angle_gamma  90.000 
 
_shelx_F_squared_multiplier     1.000 
 
loop_ 
 _refln_index_h 
 _refln_index_k 
 _refln_index_l 
 _refln_F_squared_calc 
 _refln_F_squared_meas 
 _refln_F_squared_sigma 
 _refln_observed_status 
   2 -17   0       31.83       38.74      1.99 o 
   1 -16   0        1.02        0.58      1.59 o 
   2 -16   0       11.90       14.52      1.35 o 
   3 -16   0       14.70       18.60      1.49 o 
   4 -16   0       54.65       65.40      2.76 o 
   1 -15   0       10.98        9.74      2.39 o 
   2 -15   0       12.74       11.63      1.48 o 
   3 -15   0       24.81       25.41      1.68 o 
   4 -15   0        6.75        4.73      1.04 o 
   5 -15   0       17.30       16.36      1.85 o 
   0 -14   0       75.28       74.68      6.84 o 
   1 -14   0       11.85       14.24      1.13 o 
   2 -14   0        3.56        3.32      0.82 o 
   3 -14   0       17.60       15.34      1.31 o 
   4 -14   0        0.01       -0.02      0.77 o 
   5 -14   0       20.06       21.49      1.63 o 
   6 -14   0       14.07       12.69      1.50 o 
   1 -13   0      204.32      212.94      5.39 o 
   2 -13   0       45.02       51.43      2.11 o 
   3 -13   0        1.16        2.03      0.81 o 
   4 -13   0       57.02       56.67      2.39 o 
   5 -13   0       27.17       22.82      3.95 o 
   6 -13   0        4.79        4.12      1.09 o 
   7 -13   0        5.31        5.20      1.18 o 
   0 -12   0       48.38       53.14      4.68 o 
   1 -12   0      112.74      124.88      6.27 o 
   2 -12   0      248.94      263.35      6.44 o 
   3 -12   0       77.58       74.33      2.66 o 
   4 -12   0        2.54        1.15      0.71 o 
   5 -12   0       52.66       57.82      2.44 o 
   6 -12   0       20.20       19.00      2.02 o 
   7 -12   0       16.66       15.69      1.56 o 
   1 -11   0      302.06      300.15      9.08 o 
   2 -11   0      397.42      401.45      9.25 o 
   3 -11   0      105.75      100.62      3.11 o 
   4 -11   0       78.11       70.07      4.94 o 
   5 -11   0       10.50        9.72      1.60 o 
   6 -11   0       59.09       53.96      2.40 o 
   7 -11   0       11.23       11.71      1.04 o 
   8 -11   0        9.02        9.32      1.04 o 
   0 -10   0       86.67       88.83      5.17 o 
   1 -10   0        7.41        6.68      0.58 o 
   2 -10   0      476.74      505.74      9.23 o 
   3 -10   0       83.29       71.73      2.46 o 
   4 -10   0      118.80      119.51      3.65 o 
   5 -10   0      354.97      354.40     13.22 o 
   6 -10   0       94.28       91.81      2.52 o 
   7 -10   0       41.84       36.00      1.57 o 
   8 -10   0       14.06       13.16      1.11 o 
   1  -9   0      437.26      472.70     15.32 o 
   2  -9   0      409.85      428.27      6.81 o 
   3  -9   0      153.25      137.35      5.01 o 
   4  -9   0      115.02      104.23      3.17 o 
   5  -9   0      236.15      216.48      4.51 o 
   6  -9   0      188.75      190.37      4.21 o 
   7  -9   0       31.09       28.06      1.33 o 
   8  -9   0       32.46       27.09      1.42 o 
   9  -9   0       43.58       45.70      1.84 o 
   0  -8   0     1343.64     1494.29     32.66 o 
   1  -8   0      764.74      870.05     18.69 o 
   2  -8   0      237.41      249.26      6.31 o 
   3  -8   0      378.83      366.60     10.46 o 
   4  -8   0       16.85       17.06      0.89 o 
   5  -8   0      280.52      286.32      5.68 o 
   6  -8   0       68.96       67.55      2.01 o 
   7  -8   0       36.82       32.57      1.82 o 
   8  -8   0       53.93       52.63      1.84 o 
   9  -8   0       10.53       10.77      1.52 o 
   1  -7   0      937.18     1067.11     28.83 o 
   2  -7   0      531.21      592.38     10.82 o 
   3  -7   0      148.25      145.77      2.60 o 
   4  -7   0      163.65      154.66      3.27 o 
   5  -7   0       79.51       70.16      1.90 o 
   6  -7   0      203.07      186.02      3.99 o 
   7  -7   0       86.71       82.88      2.27 o 
   8  -7   0       14.25       18.09      1.07 o 
   9  -7   0        5.13        3.82      0.83 o 
   0  -6   0      506.56      514.05     13.68 o 
   1  -6   0      582.75      656.69     15.27 o 
   2  -6   0      274.88      302.61      5.82 o 
   3  -6   0      413.86      428.77      7.88 o 
   4  -6   0       62.72       58.87      1.58 o 
   5  -6   0       30.82       29.08      1.11 o 
   6  -6   0       46.03       44.08      1.41 o 
   7  -6   0       45.34       41.95      1.49 o 
   8  -6   0       14.91       15.47      0.99 o 
   9  -6   0       70.01       77.36      2.26 o 
   1  -5   0      176.09      190.03      3.53 o 
   2  -5   0       10.56       11.14      0.80 o 
   3  -5   0     1188.78     1220.04     21.74 o 
   4  -5   0      159.42      142.19      2.94 o 
   5  -5   0      257.82      244.09      4.07 o 
   6  -5   0        0.41       -0.38      0.26 o 
   7  -5   0       93.53       90.61      1.98 o 
   8  -5   0       15.33       12.72      0.83 o 
   9  -5   0       24.95       21.69      1.41 o 
  10  -5   0       15.83       16.33      1.37 o 
   0  -4   0      903.19     1026.42     31.81 o 
   1  -4   0      783.91      791.64     14.04 o 
   2  -4   0      588.96      578.50      8.94 o 
   3  -4   0      504.04      519.34      7.79 o 
   4  -4   0     1868.51     1922.39     28.56 o 
   5  -4   0      794.82      793.34     14.07 o 
   6  -4   0       34.82       35.24      1.00 o 
   7  -4   0       30.43       26.34      2.22 o 
   8  -4   0       99.58       92.83      3.37 o 
   9  -4   0        6.51        5.70      0.87 o 
  10  -4   0        2.08        1.65      0.83 o 
   1  -3   0      561.36      582.68     10.55 o 
   2  -3   0     1096.83     1020.72     17.77 o 
   3  -3   0     2066.49     2030.36     49.31 o 
   4  -3   0      108.18      113.82      4.71 o 
   5  -3   0       15.19       16.99      0.60 o 
   6  -3   0      351.50      347.35      6.23 o 
   7  -3   0      362.61      355.59      5.80 o 
   8  -3   0       23.12       22.47      0.94 o 
   9  -3   0       15.10       13.65      1.07 o 
  10  -3   0       25.79       27.95      1.92 o 
   0  -2   0     1597.88     1634.35     51.31 o 
   1  -2   0     1409.17     1408.43     24.83 o 
   2  -2   0     3145.17     3048.54     65.57 o 
   3  -2   0      949.29      921.90     12.58 o 
   4  -2   0      193.64      179.75      3.41 o 
   5  -2   0      111.53      115.22      1.91 o 
   6  -2   0      110.22      114.37      1.93 o 
   7  -2   0      154.93      153.77      2.49 o 
   8  -2   0       50.93       47.78      1.53 o 
   9  -2   0        0.59       -0.14      0.59 o 
  10  -2   0       11.18       10.12      1.09 o 
   1  -1   0     2209.37     2093.50     45.77 o 
   2  -1   0     3006.59     2861.13     61.44 o 
   3  -1   0      485.13      467.91      6.41 o 
   4  -1   0      267.00      281.56      3.96 o 
   5  -1   0      665.77      705.12      9.62 o 
   6  -1   0      158.03      157.18      2.45 o 
   7  -1   0       32.14       30.69      0.86 o 
   8  -1   0       77.22       75.24      3.29 o 
   9  -1   0        7.08        6.77      0.74 o 
  10  -1   0        8.23        7.24      0.93 o 
   1   0   0     2552.02     2362.42     40.99 o 
   2   0   0     2536.59     2497.78     43.02 o 
   3   0   0     1330.21     1352.29     20.03 o 
   4   0   0      671.55      690.82      9.29 o 
   5   0   0       55.30       59.30      1.09 o 
   6   0   0        2.15        0.60      0.24 o 
   7   0   0        2.35        1.55      0.45 o 
   8   0   0       19.75       19.66      0.96 o 
   9   0   0        1.11        0.17      0.49 o 
  10   0   0        0.01       -0.05      0.95 o 
   1   1   0     2209.50     2240.78     46.88 o 
   2   1   0     3017.71     3013.38     50.96 o 
   3   1   0      493.90      483.11      7.17 o 
   4   1   0      259.81      276.91      4.37 o 
   5   1   0      677.28      714.32      9.59 o 
   6   1   0      157.58      156.81      2.73 o 
   7   1   0       31.70       29.61      1.08 o 
   8   1   0       75.97       70.98      2.78 o 
   9   1   0        7.11        6.70      0.96 o 
  10   1   0        8.58        8.63      0.85 o 
   0   2   0     1562.01     1693.47     36.57 o 
   1   2   0     1374.90     1426.56     31.34 o 
   2   2   0     3121.46     3184.20     64.75 o 
   3   2   0      975.76      972.45     14.07 o 
   4   2   0      193.08      185.08      4.43 o 
   5   2   0      117.57      125.43      2.11 o 
   6   2   0      114.32      118.69      2.48 o 
   7   2   0      152.81      148.61      3.17 o 
   8   2   0       52.06       50.03      1.52 o 
   9   2   0        0.54        0.22      0.49 o 
  10   2   0       11.02        8.49      0.77 o 
   1   3   0      562.47      584.46     10.07 o 
   2   3   0     1096.37     1036.15     15.20 o 
   3   3   0     2076.31     2155.11     35.15 o 
   4   3   0      109.54      126.32      3.95 o 
   5   3   0       16.98       18.20      0.57 o 
   6   3   0      343.95      329.75      6.21 o 
   7   3   0      362.13      362.05      6.68 o 
   8   3   0       22.82       20.27      1.40 o 
   9   3   0       14.54       12.62      0.78 o 
  10   3   0       25.56       28.02      1.17 o 
   1   4   0      794.55      801.65     11.86 o 
   2   4   0      595.11      593.99      8.76 o 
   3   4   0      485.44      505.45      7.73 o 
   4   4   0     1875.30     1944.35     28.47 o 
   5   4   0      794.83      798.61     12.02 o 
   6   4   0       32.83       31.72      0.94 o 
   7   4   0       29.61       29.86      1.18 o 
   8   4   0      101.05       94.79      2.03 o 
   9   4   0        6.23        5.04      0.68 o 
  10   4   0        2.20        2.08      0.60 o 
   1   5   0      175.33      183.09      3.96 o 
   2   5   0        9.69        9.22      0.58 o 
   3   5   0     1186.05     1273.57     16.52 o 
   4   5   0      157.05      141.72      2.43 o 
   5   5   0      264.30      247.36      4.02 o 
   6   5   0        0.66       -0.24      0.32 o 
   7   5   0       96.77       96.33      2.06 o 
   8   5   0       15.68       13.88      0.90 o 
   9   5   0       24.12       22.60      0.99 o 
  10   5   0       16.16       19.05      0.99 o 
   0   6   0      498.85      533.25     11.20 o 
   1   6   0      604.00      674.18     16.70 o 
   2   6   0      277.22      307.20      4.23 o 
   3   6   0      405.14      435.88      5.89 o 
   4   6   0       62.17       59.87      1.11 o 
   5   6   0       28.28       27.90      0.77 o 
   6   6   0       44.23       39.33      1.10 o 
   7   6   0       45.18       42.67      1.21 o 
   8   6   0       14.75       15.57      0.81 o 
   9   6   0       69.57       75.44      1.85 o 
   1   7   0      935.69     1047.80     27.02 o 
   2   7   0      527.02      607.49      8.12 o 
   3   7   0      151.04      153.20      2.24 o 
   4   7   0      158.76      155.04      2.36 o 
   5   7   0       79.30       68.43      1.30 o 
   6   7   0      202.27      187.33      2.91 o 
   7   7   0       87.90       83.52      1.62 o 
   8   7   0       14.39       17.28      0.85 o 
   9   7   0        4.63        3.39      0.68 o 
   0   8   0     1367.54     1564.18     32.10 o 
   1   8   0      762.67      859.38     21.03 o 
   2   8   0      229.32      250.06      3.78 o 
   3   8   0      382.90      383.92      4.80 o 
   4   8   0       15.84       15.50      0.58 o 
   5   8   0      284.27      288.08      4.68 o 
   6   8   0       70.35       67.67      1.79 o 
   7   8   0       35.20       30.65      1.19 o 
   8   8   0       52.44       48.07      1.57 o 
   9   8   0       10.26        7.14      1.01 o 
   1   9   0      439.84      467.21      9.60 o 
   2   9   0      406.09      431.69      7.48 o 
   3   9   0      156.32      144.97      2.61 o 
   4   9   0      115.38      104.02      2.35 o 
   5   9   0      231.34      209.48      4.17 o 
   6   9   0      192.55      192.35      3.89 o 
   7   9   0       29.89       24.28      1.37 o 
   8   9   0       31.51       25.60      1.20 o 
   9   9   0       44.11       39.25      2.40 o 
   0  10   0       81.46       83.85      3.74 o 
   1  10   0        6.93        6.27      0.60 o 
   2  10   0      476.96      494.64      7.71 o 
   3  10   0       79.56       73.31      1.60 o 
   4  10   0      122.13      124.80      2.35 o 
   5  10   0      356.78      352.76      6.57 o 
   6  10   0       91.56       87.54      2.20 o 
   7  10   0       43.40       35.60      1.32 o 
   8  10   0       14.71       11.61      0.89 o 
   1  11   0      301.12      303.85      7.20 o 
   2  11   0      401.26      388.30     10.24 o 
   3  11   0      106.95       96.30      2.16 o 
   4  11   0       75.70       69.17      1.71 o 
   5  11   0        9.56        8.41      0.63 o 
   6  11   0       60.96       56.22      1.66 o 
   7  11   0       11.47       11.79      0.85 o 
   8  11   0        8.60        7.11      0.79 o 
   0  12   0       48.80       50.67      2.96 o 
   1  12   0      117.60      133.52      4.09 o 
   2  12   0      244.84      250.57      7.98 o 
   3  12   0       75.78       78.63      2.59 o 
   4  12   0        2.23        1.51      1.58 o 
   5  12   0       53.54       56.23      2.15 o 
   6  12   0       20.12       19.70      1.03 o 
   7  12   0       17.26       15.64      0.99 o 
   1  13   0      203.76      206.14      5.43 o 
   2  13   0       45.56       47.01      4.18 o 
   3  13   0        1.27        1.47      0.91 o 
   4  13   0       56.17       54.17      2.16 o 
   5  13   0       28.25       24.94      1.46 o 
   6  13   0        4.86        3.50      1.08 o 
   7  13   0        5.78        7.97      1.01 o 
   0  14   0       74.02       75.53      3.85 o 
   1  14   0       11.67       12.54      1.24 o 
   2  14   0        3.29        4.39      1.10 o 
   3  14   0       18.72       15.89      1.66 o 
   4  14   0        0.03       -1.11      0.74 o 
   5  14   0       19.24       19.34      1.42 o 
   6  14   0       14.29       16.58      2.63 o 
   1  15   0       11.16       10.95      1.25 o 
   2  15   0       12.37       14.63      1.38 o 
   3  15   0       25.19       25.01      3.15 o 
   4  15   0        7.08        7.84      1.19 o 
   5  15   0       16.89       15.47      1.34 o 
   0  16   0        9.08        7.77      1.75 o 
   1  16   0        0.96       -0.39      0.92 o 
   2  16   0       11.60       13.74      1.43 o 
   3  16   0       14.86       19.03      4.36 o 
   4  16   0       55.23       68.34      2.74 o 
   1  17   0        0.19        2.05      1.19 o 
   2  17   0       31.86       40.02      5.99 o 
  -2 -17   1        2.57        2.42      0.85 o 
  -1 -17   1        5.16        4.43      1.26 o 
   2 -17   1        1.49        2.04      1.89 o 
  -4 -16   1       10.98        9.86      1.28 o 
  -3 -16   1       16.77       17.75      1.42 o 
  -2 -16   1        0.27       -0.29      0.69 o 
  -1 -16   1        8.82       10.19      1.04 o 
   1 -16   1       27.61       32.52      1.76 o 
   2 -16   1       52.58       59.82      2.48 o 
   3 -16   1       13.04       11.19      1.30 o 
   4 -16   1       36.65       34.78      2.08 o 
  -5 -15   1        2.59        2.07      0.95 o 
  -4 -15   1       38.75       37.05      2.02 o 
  -3 -15   1       32.70       34.18      1.83 o 
  -2 -15   1        7.26        7.00      1.44 o 
  -1 -15   1        7.33       12.12      1.06 o 
   0 -15   1       21.03       24.11      1.99 o 
   1 -15   1       23.35       26.30      1.56 o 
   2 -15   1       95.71       96.65      4.58 o 
   3 -15   1       51.22       58.73      2.48 o 
   4 -15   1       54.58       53.74      2.63 o 
   5 -15   1       27.60       24.57      3.45 o 
  -6 -14   1       29.50       32.91      2.02 o 
  -5 -14   1        6.72        7.68      1.13 o 
  -4 -14   1        8.16       10.40      1.16 o 
  -3 -14   1       26.09       27.23      2.31 o 
  -2 -14   1       48.51       55.18      2.20 o 
  -1 -14   1       61.33       57.80      2.20 o 
   0 -14   1       22.49       23.49      0.98 o 
   1 -14   1       24.64       24.33      1.46 o 
   2 -14   1        5.67        6.67      1.00 o 
   3 -14   1        6.34        6.26      1.03 o 
   4 -14   1       69.06       67.62      3.06 o 
   5 -14   1       68.71       69.72      2.92 o 
   6 -14   1       12.13       12.95      1.50 o 
  -6 -13   1       19.59       19.74      1.53 o 
  -5 -13   1       55.16       52.22      3.20 o 
  -4 -13   1        8.09        6.84      0.97 o 
  -3 -13   1      118.66      107.00      3.38 o 
  -2 -13   1       50.57       50.30      2.06 o 
  -1 -13   1      144.38      149.05      4.08 o 
   0 -13   1       19.16       18.07      0.84 o 
   1 -13   1        8.36        7.54      1.05 o 
   2 -13   1      238.55      255.39     12.70 o 
   3 -13   1       48.10       48.95      2.15 o 
   4 -13   1       37.92       35.88      1.93 o 
   5 -13   1        1.76        0.79      1.32 o 
   6 -13   1       15.06       13.10      1.41 o 
  -7 -12   1        5.22        3.97      1.75 o 
  -6 -12   1       18.69       14.71      2.15 o 
  -5 -12   1       42.33       49.92      2.21 o 
  -4 -12   1       16.19       18.30      1.99 o 
  -3 -12   1      124.09      116.80      3.46 o 
  -2 -12   1       79.98       84.98      2.71 o 
  -1 -12   1       38.90       42.61      1.74 o 
   0 -12   1      126.54      133.54      3.27 o 
   1 -12   1      151.92      147.53      3.70 o 
   2 -12   1      216.06      219.51      5.61 o 
   3 -12   1      485.53      476.56     16.61 o 
   4 -12   1       54.12       52.08      2.23 o 
   5 -12   1       27.97       25.53      1.68 o 
   6 -12   1       35.70       41.32      3.38 o 
   7 -12   1       23.51       20.13      1.67 o 
  -8 -11   1       37.97       37.60      2.38 o 
  -7 -11   1       14.25       13.91      1.90 o 
  -6 -11   1       14.89       10.99      1.19 o 
  -5 -11   1       80.53       77.85      2.76 o 
  -4 -11   1        3.82        3.23      1.02 o 
  -3 -11   1      114.62      106.72      5.19 o 
  -2 -11   1        9.36       10.00      0.91 o 
  -1 -11   1      160.08      163.42      3.77 o 
   0 -11   1       39.74       33.46      1.52 o 
   1 -11   1      240.54      233.65      4.81 o 
   2 -11   1      510.50      527.05     11.94 o 
   3 -11   1      247.05      254.95      6.60 o 
   4 -11   1       13.68       14.44      1.68 o 
   5 -11   1       33.44       30.92      1.80 o 
   6 -11   1       86.92       93.76      2.64 o 
   7 -11   1        9.09        7.67      0.93 o 
   8 -11   1        0.63        0.53      0.77 o 
  -8 -10   1        3.44        4.14      0.80 o 
  -7 -10   1       60.65       61.34      2.78 o 
  -6 -10   1      176.93      176.70      4.00 o 
  -5 -10   1      263.08      243.78      6.17 o 
  -4 -10   1      319.85      314.70      7.65 o 
  -3 -10   1      107.12      103.95      3.12 o 
  -2 -10   1       99.27      108.77      2.43 o 
  -1 -10   1       65.54       62.62      1.91 o 
   0 -10   1       46.64       47.56      1.34 o 
   1 -10   1      679.11      691.57     19.95 o 
   2 -10   1       32.51       34.85      0.97 o 
   3 -10   1      291.93      276.17      7.42 o 
   4 -10   1      129.24      114.47      3.56 o 
   5 -10   1       43.91       48.92      1.76 o 
   6 -10   1      174.78      180.47      4.09 o 
   7 -10   1       53.75       52.03      1.90 o 
   8 -10   1       20.33       17.68      1.22 o 
  -9  -9   1        9.56        8.81      1.10 o 
  -8  -9   1       12.50       15.16      1.08 o 
  -7  -9   1       16.72       17.84      1.09 o 
  -6  -9   1      267.53      268.52      5.41 o 
  -5  -9   1       89.70       82.71      2.24 o 
  -4  -9   1        0.72       -0.07      0.53 o 
  -3  -9   1       29.94       23.93      1.31 o 
  -2  -9   1      142.19      132.07      3.25 o 
  -1  -9   1       40.28       40.56      2.61 o 
   0  -9   1      391.61      434.00      6.76 o 
   1  -9   1      102.23      111.85      2.66 o 
   2  -9   1       94.18       94.36      1.86 o 
   3  -9   1       16.91       17.82      1.60 o 
   4  -9   1      167.97      156.79      3.48 o 
   5  -9   1       23.59       25.45      1.24 o 
   6  -9   1      272.38      258.52      5.35 o 
   7  -9   1       19.48       21.45      1.24 o 
   8  -9   1       27.75       23.44      1.44 o 
  -9  -8   1        2.10        1.60      0.69 o 
  -8  -8   1       15.61       12.84      0.99 o 
  -7  -8   1       39.75       37.83      1.47 o 
  -6  -8   1      228.93      214.87      4.50 o 
  -5  -8   1      178.77      158.76      3.47 o 
  -4  -8   1       53.99       51.26      1.55 o 
  -3  -8   1       23.85       23.99      1.27 o 
  -2  -8   1      134.70      148.19      3.47 o 
  -1  -8   1      118.81      122.65      2.87 o 
   0  -8   1      380.83      403.65     11.53 o 
   1  -8   1        1.97        3.67      0.33 o 
   2  -8   1      160.42      165.51      3.41 o 
   3  -8   1        0.18        0.01      0.29 o 
   4  -8   1       23.15       25.23      1.41 o 
   5  -8   1      179.46      171.83      3.73 o 
   6  -8   1      113.47      111.60      2.75 o 
   7  -8   1       25.06       24.34      1.27 o 
   8  -8   1       13.38       12.62      1.00 o 
   9  -8   1       22.69       23.71      1.35 o 
  -9  -7   1        5.28        4.19      1.15 o 
  -8  -7   1       10.28       11.01      0.90 o 
  -7  -7   1       32.81       32.89      1.34 o 
  -6  -7   1      175.14      158.26      3.47 o 
  -5  -7   1        1.16        1.07      0.51 o 
  -4  -7   1      231.97      223.51      4.42 o 
  -3  -7   1      146.98      148.41      3.64 o 
  -2  -7   1       87.01       93.16      1.98 o 
  -1  -7   1      593.29      648.31      9.65 o 
   0  -7   1     1022.19     1156.01     18.55 o 
   1  -7   1       34.86       40.21      0.94 o 
   2  -7   1      171.62      175.41      2.96 o 
   3  -7   1       56.19       61.65      1.63 o 
   4  -7   1       63.52       62.61      1.69 o 
   5  -7   1        7.66        6.30      0.73 o 
   6  -7   1      105.12       89.09      2.79 o 
   7  -7   1        4.83        4.30      1.00 o 
   8  -7   1        3.50        2.76      0.68 o 
   9  -7   1        5.90        6.24      0.85 o 
  -9  -6   1        2.14        1.71      0.53 o 
  -8  -6   1        6.88        6.34      0.63 o 
  -7  -6   1       25.45       28.50      1.03 o 
  -6  -6   1       66.09       66.73      1.54 o 
  -5  -6   1       17.70       17.64      0.73 o 
  -4  -6   1      110.20       95.11      1.85 o 
  -3  -6   1      894.11      949.58     14.51 o 
  -2  -6   1      513.69      530.15     10.49 o 
  -1  -6   1      642.36      750.30     16.62 o 
   0  -6   1     1172.31     1283.37     25.62 o 
   1  -6   1      745.26      773.62     18.59 o 
   2  -6   1     1023.91     1051.55     16.07 o 
   3  -6   1      299.93      286.70      5.58 o 
   4  -6   1      433.06      455.43      8.29 o 
   5  -6   1      193.14      179.13      3.70 o 
   6  -6   1      124.67      122.89      2.83 o 
   7  -6   1      185.96      178.07      3.91 o 
   8  -6   1       22.35       20.70      1.26 o 
   9  -6   1        4.12        6.28      0.80 o 
 -10  -5   1        9.39       10.11      1.11 o 
  -9  -5   1       28.39       27.41      2.11 o 
  -8  -5   1       93.11       85.05      2.22 o 
  -7  -5   1        8.54        7.87      0.63 o 
  -6  -5   1      110.88       98.84      1.78 o 
  -5  -5   1      610.56      603.18      8.27 o 
  -4  -5   1      872.74      869.43     13.01 o 
  -3  -5   1      297.96      293.06      4.69 o 
  -2  -5   1     1076.26     1123.75     19.85 o 
  -1  -5   1       15.25       19.27      0.80 o 
   0  -5   1      411.23      441.08      6.73 o 
   1  -5   1       45.51       45.57      1.09 o 
   2  -5   1      704.27      715.22     11.04 o 
   3  -5   1      698.38      731.75     13.09 o 
   4  -5   1      384.51      383.16      7.10 o 
   5  -5   1       36.95       47.29      1.39 o 
   6  -5   1       72.11       76.49      1.98 o 
   7  -5   1      128.22      124.61      2.85 o 
   8  -5   1       58.30       65.17      1.92 o 
   9  -5   1        3.39        2.19      1.17 o 
  10  -5   1       47.40       47.88      2.85 o 
 -10  -4   1        1.94        3.04      1.18 o 
  -9  -4   1        7.65        6.44      0.86 o 
  -8  -4   1        5.01        2.86      0.46 o 
  -7  -4   1      176.45      167.64      3.49 o 
  -6  -4   1       74.58       74.04      1.85 o 
  -5  -4   1      230.97      231.53      3.41 o 
  -4  -4   1       52.35       51.80      1.00 o 
  -3  -4   1      562.54      557.62      7.59 o 
  -2  -4   1       14.24       14.10      0.46 o 
  -1  -4   1      280.09      277.75      5.10 o 
   0  -4   1      469.50      480.66      9.89 o 
   1  -4   1       44.56       49.84      0.99 o 
   2  -4   1      285.19      274.68      4.95 o 
   3  -4   1     1270.90     1243.70     22.06 o 
   4  -4   1      650.62      650.27     11.61 o 
   5  -4   1      139.12      139.53      2.94 o 
   6  -4   1      177.51      174.72      3.05 o 
   7  -4   1      101.37       98.89      2.09 o 
   8  -4   1        7.27        7.44      0.87 o 
   9  -4   1        4.54        4.89      1.14 o 
  10  -4   1        8.84       12.11      1.60 o 
 -10  -3   1        0.84        2.93      1.35 o 
  -9  -3   1        7.96        8.88      0.82 o 
  -8  -3   1      202.92      195.27      3.12 o 
  -7  -3   1      260.73      246.98      4.14 o 
  -6  -3   1      331.64      335.22      6.13 o 
  -5  -3   1      225.91      208.85      6.45 o 
  -4  -3   1      812.40      847.93     11.61 o 
  -3  -3   1     1063.66     1066.91     14.28 o 
  -2  -3   1     2068.89     2078.99     27.49 o 
  -1  -3   1       34.92       31.89      0.93 o 
   0  -3   1     1463.58     1525.15     49.61 o 
   1  -3   1     1506.08     1514.91     24.84 o 
   2  -3   1     1614.19     1583.01     27.46 o 
   3  -3   1     2393.36     2431.53     42.11 o 
   4  -3   1      656.44      717.71     10.85 o 
   5  -3   1      462.29      479.30      7.44 o 
   6  -3   1        3.06        2.87      0.53 o 
   7  -3   1       51.50       48.63      1.28 o 
   8  -3   1      127.79      127.89      2.54 o 
   9  -3   1       13.22       11.47      1.55 o 
  10  -3   1       33.75       33.48      3.59 o 
 -10  -2   1        1.99        1.48      0.70 o 
  -9  -2   1       33.24       31.78      1.28 o 
  -8  -2   1       28.00       28.54      1.17 o 
  -7  -2   1      275.02      262.91      3.92 o 
  -6  -2   1       69.45       79.99      1.46 o 
  -5  -2   1       32.14       36.27      1.10 o 
  -4  -2   1       59.34       77.16      1.64 o 
  -3  -2   1     3097.01     3013.71     53.28 o 
  -1  -2   1     5411.73     5108.98     91.54 o 
   0  -2   1      143.75      146.02      3.37 o 
   1  -2   1     4347.57     4369.18     93.03 o 
   2  -2   1     3085.02     3070.43     52.94 o 
   3  -2   1      304.63      294.72      4.58 o 
   4  -2   1      208.01      201.00      5.46 o 
   5  -2   1      249.82      251.66      5.88 o 
   6  -2   1      131.24      136.94      2.47 o 
   7  -2   1       31.89       27.75      0.94 o 
   8  -2   1      124.57      122.92      3.40 o 
   9  -2   1        8.38       10.04      1.40 o 
  10  -2   1        5.76        6.75      0.97 o 
 -10  -1   1       45.36       52.66      2.03 o 
  -9  -1   1       28.85       27.63      1.21 o 
  -8  -1   1       66.97       63.72      1.79 o 
  -7  -1   1      139.98      138.17      2.29 o 
  -6  -1   1      122.78      116.52      1.89 o 
  -5  -1   1      553.85      560.01      7.53 o 
  -4  -1   1     1555.77     1650.88     21.95 o 
  -3  -1   1      856.11      847.58     11.46 o 
  -1  -1   1     1064.58     1029.91     26.56 o 
   0  -1   1      517.51      488.51      8.72 o 
   1  -1   1     5381.40     5030.38     85.90 o 
   2  -1   1     1349.81     1314.47     22.74 o 
   3  -1   1      248.91      248.91      5.41 o 
   4  -1   1      701.47      682.29     10.34 o 
   5  -1   1       16.29       13.94      1.10 o 
   6  -1   1      197.82      198.14      3.59 o 
   7  -1   1      465.11      456.58      7.15 o 
   8  -1   1       11.83       12.13      0.94 o 
   9  -1   1        9.43        9.15      0.94 o 
  10  -1   1       19.20       18.22      1.66 o 
 -10   0   1       11.12       11.59      0.93 o 
  -9   0   1        0.69        0.53      0.75 o 
  -8   0   1       24.33       26.97      1.12 o 
  -7   0   1       36.98       40.31      1.25 o 
  -6   0   1        0.04        0.65      0.40 o 
  -5   0   1       51.70       68.35      1.20 o 
  -4   0   1      160.76      190.64      2.74 o 
  -3   0   1      568.85      590.55      8.87 o 
  -2   0   1     3559.21     3559.01    112.74 o 
  -1   0   1     2983.82     2764.85     78.52 o 
   0   0   1     1147.96     1060.38     37.48 o 
   1   0   1     2672.64     2536.30     53.04 o 
   3   0   1       10.50       16.12      0.47 o 
   4   0   1        6.08        5.54      0.37 o 
   5   0   1      175.69      163.10      2.81 o 
   6   0   1       51.47       37.54      0.89 o 
   7   0   1        2.46        2.40      0.51 o 
   8   0   1      114.88      110.66      5.88 o 
   9   0   1      145.04      150.42      3.38 o 
  10   0   1        2.38        3.81      0.81 o 
 -10   1   1       45.12       53.20      2.20 o 
  -9   1   1       28.13       25.46      1.55 o 
  -8   1   1       65.57       64.80      1.77 o 
  -7   1   1      144.07      144.29      3.00 o 
  -6   1   1      116.78      113.18      2.09 o 
  -5   1   1      539.07      540.53     10.88 o 
  -4   1   1     1587.89     1666.65     26.39 o 
  -3   1   1      858.02      877.19     12.83 o 
  -2   1   1      767.84      720.26     12.47 o 
  -1   1   1     1089.70     1088.41     23.71 o 
   0   1   1      507.80      489.06     10.39 o 
   1   1   1     5361.75     4833.63    235.04 o 
   2   1   1     1348.60     1350.05     17.72 o 
   3   1   1      250.53      252.84      3.52 o 
   4   1   1      703.62      691.45     10.49 o 
   5   1   1       16.55       11.53      0.44 o 
   6   1   1      199.78      201.47      3.02 o 
   7   1   1      461.86      449.29      8.25 o 
   8   1   1       11.79       10.97      0.69 o 
   9   1   1        9.69       10.73      1.16 o 
  10   1   1       19.37       20.74      1.16 o 
 -10   2   1        1.94        1.33      0.83 o 
  -9   2   1       33.36       30.20      1.26 o 
  -8   2   1       28.38       28.78      1.13 o 
  -7   2   1      274.70      260.74      5.03 o 
  -6   2   1       69.85       79.42      1.86 o 
  -5   2   1       30.93       32.87      0.80 o 
  -4   2   1       58.34       76.96      1.39 o 
  -3   2   1     3115.34     3195.65     46.00 o 
  -2   2   1    11617.12    11168.50    214.97 o 
  -1   2   1     5351.51     5244.74    107.50 o 
   0   2   1      155.32      144.09      8.86 o 
   1   2   1     4348.12     4437.90     65.79 o 
   2   2   1     3120.35     3105.81     37.18 o 
   3   2   1      302.06      295.73      4.27 o 
   4   2   1      211.39      211.79      3.18 o 
   5   2   1      256.58      270.47      3.86 o 
   6   2   1      132.26      135.26      2.47 o 
   7   2   1       32.45       27.85      0.97 o 
   8   2   1      123.00      124.99      2.49 o 
   9   2   1        8.06        9.50      0.74 o 
  10   2   1        5.59        4.57      0.76 o 
 -10   3   1        1.00        0.87      0.62 o 
  -9   3   1        8.53        9.53      1.02 o 
  -8   3   1      199.80      191.27      4.00 o 
  -7   3   1      267.14      251.37      4.83 o 
  -6   3   1      328.10      332.60      6.15 o 
  -5   3   1      229.51      224.67      3.92 o 
  -4   3   1      832.65      892.09     14.86 o 
  -3   3   1     1065.66     1082.81     18.26 o 
  -2   3   1     2045.79     2019.44     84.58 o 
  -1   3   1       37.00       30.33      0.95 o 
   0   3   1     1457.21     1490.28     31.47 o 
   1   3   1     1517.57     1491.15     25.71 o 
   2   3   1     1599.42     1606.62     19.24 o 
   3   3   1     2384.23     2472.12     29.53 o 
   4   3   1      659.24      718.45      9.70 o 
   5   3   1      459.70      479.57      6.64 o 
   6   3   1        2.94        3.41      0.41 o 
   7   3   1       50.28       47.25      1.27 o 
   8   3   1      129.96      130.52      2.57 o 
   9   3   1       12.85       10.66      0.75 o 
  10   3   1       33.51       36.03      1.35 o 
 -10   4   1        1.88        2.49      0.59 o 
  -9   4   1        7.59        5.42      0.70 o 
  -8   4   1        5.04        4.09      0.58 o 
  -7   4   1      175.89      171.57      3.52 o 
  -6   4   1       75.48       73.50      1.79 o 
  -5   4   1      228.44      229.13      4.91 o 
  -4   4   1       50.87       49.90      1.26 o 
  -3   4   1      563.58      563.27      9.71 o 
  -2   4   1       12.08       11.72      0.52 o 
  -1   4   1      291.85      282.17      4.29 o 
   0   4   1      452.05      429.86      7.49 o 
   1   4   1       49.36       51.78      1.10 o 
   2   4   1      272.25      267.24      3.39 o 
   3   4   1     1282.44     1289.62     15.42 o 
   4   4   1      647.38      656.58      8.07 o 
   5   4   1      143.22      141.58      2.73 o 
   6   4   1      174.81      167.00      2.99 o 
   7   4   1      105.33      103.09      2.09 o 
   8   4   1        6.59        5.94      0.68 o 
   9   4   1        4.72        4.07      0.62 o 
  10   4   1        8.90       13.20      0.88 o 
 -10   5   1        9.55       10.42      0.80 o 
  -9   5   1       29.20       29.29      1.09 o 
  -8   5   1       90.26       84.31      1.89 o 
  -7   5   1        9.75       10.14      0.72 o 
  -6   5   1      111.03      100.00      2.59 o 
  -5   5   1      614.31      596.99     10.55 o 
  -4   5   1      854.81      855.92     14.88 o 
  -3   5   1      306.38      303.71      4.65 o 
  -2   5   1     1071.57     1134.93     20.13 o 
  -1   5   1       16.34       19.46      0.54 o 
   0   5   1      421.83      422.83      6.54 o 
   1   5   1       44.31       43.37      0.89 o 
   2   5   1      709.89      732.05      9.63 o 
   3   5   1      701.94      747.64      9.09 o 
   4   5   1      387.31      387.02      4.87 o 
   5   5   1       36.39       46.25      1.01 o 
   6   5   1       70.11       74.89      1.46 o 
   7   5   1      126.80      118.99      2.11 o 
   8   5   1       59.74       64.21      1.43 o 
   9   5   1        3.64        2.97      0.51 o 
  10   5   1       46.49       46.89      1.34 o 
  -9   6   1        2.20        2.58      0.74 o 
  -8   6   1        6.53        6.17      0.58 o 
  -7   6   1       24.74       29.12      1.99 o 
  -6   6   1       65.00       64.56      1.46 o 
  -5   6   1       18.64       18.25      0.72 o 
  -4   6   1      111.39      100.54      1.81 o 
  -3   6   1      896.09      958.39     14.21 o 
  -2   6   1      527.95      536.87      7.21 o 
  -1   6   1      626.12      699.33     10.77 o 
   0   6   1     1181.25     1242.00     16.62 o 
   1   6   1      761.71      754.98     10.16 o 
   2   6   1     1020.35     1068.71     14.01 o 
   3   6   1      306.09      303.67      4.04 o 
   4   6   1      418.12      449.48      6.20 o 
   5   6   1      188.50      175.98      2.73 o 
   6   6   1      124.21      121.91      2.08 o 
   7   6   1      188.02      181.63      2.91 o 
   8   6   1       23.49       24.08      0.89 o 
   9   6   1        3.74        5.09      0.58 o 
  -9   7   1        5.43        4.90      0.71 o 
  -8   7   1       10.98       13.12      0.84 o 
  -7   7   1       33.87       32.91      1.20 o 
  -6   7   1      172.09      155.01      2.81 o 
  -5   7   1        1.11        1.87      0.62 o 
  -4   7   1      229.39      220.12      3.21 o 
  -3   7   1      154.19      158.18      2.59 o 
  -2   7   1       82.46       85.77      1.43 o 
  -1   7   1      581.51      603.52      9.40 o 
   0   7   1     1028.18     1122.62     15.05 o 
   1   7   1       36.33       40.05      0.80 o 
   2   7   1      172.88      178.48      2.36 o 
   3   7   1       55.15       62.22      1.13 o 
   4   7   1       62.12       59.14      1.15 o 
   5   7   1        7.88        6.77      0.75 o 
   6   7   1      106.97       89.53      1.66 o 
   7   7   1        4.80        4.75      0.61 o 
   8   7   1        3.70        3.81      0.50 o 
   9   7   1        6.32        7.58      0.69 o 
  -9   8   1        2.30        2.78      0.65 o 
  -8   8   1       15.84       13.28      0.89 o 
  -7   8   1       40.10       37.83      1.31 o 
  -6   8   1      231.10      211.69      4.24 o 
  -5   8   1      177.70      157.07      3.23 o 
  -4   8   1       53.55       49.89      1.37 o 
  -3   8   1       25.14       26.81      0.84 o 
  -2   8   1      139.39      154.04      2.29 o 
  -1   8   1      116.04      114.09      2.09 o 
   0   8   1      375.42      382.76      5.38 o 
   1   8   1        2.70        4.66      0.31 o 
   2   8   1      160.83      170.20      2.28 o 
   3   8   1        0.04        0.36      0.27 o 
   4   8   1       22.08       21.88      0.85 o 
   5   8   1      185.40      170.29      2.66 o 
   6   8   1      109.66      107.00      1.92 o 
   7   8   1       24.33       24.87      0.90 o 
   8   8   1       12.79       12.35      0.86 o 
   9   8   1       23.15       24.54      1.22 o 
  -9   9   1        9.17        7.75      0.84 o 
  -8   9   1       12.50       14.94      0.95 o 
  -7   9   1       18.09       20.63      1.01 o 
  -6   9   1      262.74      255.37      5.07 o 
  -5   9   1       92.59       82.08      2.01 o 
  -4   9   1        0.86        0.07      0.46 o 
  -3   9   1       30.32       25.42      0.83 o 
  -2   9   1      140.56      127.18      2.33 o 
  -1   9   1       42.70       40.62      1.01 o 
   0   9   1      391.38      417.50      6.58 o 
   1   9   1       99.53      108.57      2.16 o 
   2   9   1       96.36      101.00      2.43 o 
   3   9   1       16.44       20.44      0.61 o 
   4   9   1      168.77      159.96      2.47 o 
   5   9   1       24.40       24.55      1.01 o 
   6   9   1      269.89      253.09      4.97 o 
   7   9   1       20.04       21.15      1.25 o 
   8   9   1       28.52       25.60      1.16 o 
  -8  10   1        3.49        2.41      0.65 o 
  -7  10   1       59.64       60.86      1.77 o 
  -6  10   1      178.95      179.05      3.72 o 
  -5  10   1      260.01      233.38      4.05 o 
  -4  10   1      319.59      313.22      5.12 o 
  -3  10   1      109.94      106.33      2.07 o 
  -2  10   1       97.92      104.73      2.06 o 
  -1  10   1       63.03       58.26      1.33 o 
   0  10   1       46.31       47.11      1.13 o 
   1  10   1      680.41      688.29     33.57 o 
   2  10   1       32.36       32.49      1.58 o 
   3  10   1      296.38      282.33      4.57 o 
   4  10   1      127.59      118.81      2.25 o 
   5  10   1       46.82       50.03      1.47 o 
   6  10   1      170.45      177.47      3.71 o 
   7  10   1       55.33       52.47      1.61 o 
   8  10   1       21.23       17.97      1.05 o 
  -8  11   1       38.60       40.49      1.70 o 
  -7  11   1       14.18       12.27      1.12 o 
  -6  11   1       13.99       12.05      0.73 o 
  -5  11   1       81.90       75.28      1.73 o 
  -4  11   1        3.36        3.16      0.51 o 
  -3  11   1      115.73      111.46      2.18 o 
  -2  11   1       10.37       11.28      0.64 o 
  -1  11   1      159.53      160.40      3.40 o 
   0  11   1       38.11       32.49      1.63 o 
   1  11   1      238.15      229.65      6.35 o 
   2  11   1      514.17      513.00     18.02 o 
   3  11   1      244.28      268.78      7.24 o 
   4  11   1       13.31       13.79      1.30 o 
   5  11   1       34.35       32.57      1.07 o 
   6  11   1       85.72       89.13      2.26 o 
   7  11   1        9.65        6.30      0.75 o 
   8  11   1        0.61        1.29      0.62 o 
  -7  12   1        5.31        7.03      0.67 o 
  -6  12   1       19.32       15.53      0.81 o 
  -5  12   1       41.18       49.97      1.39 o 
  -4  12   1       16.65       19.01      0.87 o 
  -3  12   1      122.13      111.43      3.33 o 
  -2  12   1       82.38       81.93      2.76 o 
  -1  12   1       37.25       40.45      2.68 o 
   0  12   1      128.90      129.32      3.74 o 
   1  12   1      147.94      144.26      4.03 o 
   2  12   1      214.54      213.83      8.07 o 
   3  12   1      487.40      495.05     11.82 o 
   4  12   1       52.86       51.14      2.01 o 
   5  12   1       28.63       24.40      1.49 o 
   6  12   1       36.15       43.51      1.87 o 
   7  12   1       24.09       22.21      1.82 o 
  -6  13   1       19.72       20.13      1.37 o 
  -5  13   1       56.53       57.19      4.03 o 
  -4  13   1        8.29        8.64      1.08 o 
  -3  13   1      115.69      110.18      3.36 o 
  -2  13   1       52.55       51.82      2.17 o 
  -1  13   1      144.63      149.55      4.22 o 
   0  13   1       18.91       17.25      1.38 o 
   1  13   1        7.93        7.56      1.22 o 
   2  13   1      239.32      255.30      9.22 o 
   3  13   1       47.62       47.82      2.03 o 
   4  13   1       38.95       38.03      1.81 o 
   5  13   1        1.69        1.63      0.78 o 
   6  13   1       14.99       14.26      1.67 o 
  -6  14   1       28.84       33.30      1.81 o 
  -5  14   1        7.14        6.98      1.48 o 
  -4  14   1        8.63       11.07      1.14 o 
  -3  14   1       25.64       25.43      1.61 o 
  -2  14   1       49.80       52.82      2.31 o 
  -1  14   1       60.09       58.14      2.39 o 
   0  14   1       22.94       23.22      1.58 o 
   1  14   1       24.16       20.80      1.50 o 
   2  14   1        6.10        8.17      1.13 o 
   3  14   1        6.17        6.93      1.04 o 
   4  14   1       69.14       69.18      2.58 o 
   5  14   1       69.52       71.40      2.65 o 
   6  14   1       11.39       12.72      1.19 o 
  -5  15   1        2.45        2.39      1.42 o 
  -4  15   1       38.81       38.38      2.02 o 
  -3  15   1       32.69       34.18      1.94 o 
  -2  15   1        7.40        6.51      1.09 o 
  -1  15   1        7.58        9.09      1.95 o 
   0  15   1       20.60       22.13      1.60 o 
   1  15   1       22.99       26.93      1.77 o 
   2  15   1       96.73       91.18      7.39 o 
   3  15   1       50.36       57.80      2.42 o 
   4  15   1       54.08       56.44      2.39 o 
   5  15   1       28.02       23.40      1.63 o 
  -4  16   1       11.39       10.23      1.72 o 
  -3  16   1       16.59       20.47      1.56 o 
  -2  16   1        0.34        0.29      1.42 o 
  -1  16   1        8.36        9.51      1.32 o 
   0  16   1        2.73        2.83      1.11 o 
   1  16   1       27.59       31.51      2.76 o 
   2  16   1       53.85       58.07      2.69 o 
   3  16   1       12.45        9.53      1.30 o 
   4  16   1       35.58       32.42      1.90 o 
  -2  17   1        2.65        3.03      1.13 o 
  -1  17   1        5.00        4.83      1.22 o 
   0  17   1        3.47        6.21      1.29 o 
   1  17   1        3.52        2.25      2.13 o 
   2  17   1        1.58        1.56      1.29 o 
  -1 -17   2        8.05        6.99      1.41 o 
  -3 -16   2       12.01       14.38      1.34 o 
  -2 -16   2        5.26        7.23      1.94 o 
  -1 -16   2        3.88        4.08      1.72 o 
   1 -16   2        1.91        2.24      0.83 o 
   2 -16   2        1.28        0.97      0.83 o 
   3 -16   2       58.20       54.82      2.53 o 
  -5 -15   2       29.37       32.65      1.98 o 
  -4 -15   2        6.46       10.85      1.19 o 
  -3 -15   2       21.83       22.34      1.55 o 
  -2 -15   2       38.81       32.95      1.77 o 
  -1 -15   2       13.22       12.78      1.11 o 
   0 -15   2       12.92       15.70      1.59 o 
   1 -15   2        8.58        6.56      0.95 o 
   2 -15   2        5.26        4.93      0.99 o 
   3 -15   2       22.08       20.73      2.56 o 
   4 -15   2       15.77       17.52      1.58 o 
  -6 -14   2       14.97       17.52      1.54 o 
  -5 -14   2        6.14        5.08      1.02 o 
  -4 -14   2        4.19        4.63      1.17 o 
  -3 -14   2        0.23        1.23      0.83 o 
  -2 -14   2        6.80        7.74      1.01 o 
  -1 -14   2       15.52       16.05      1.21 o 
   0 -14   2       85.41       82.14      1.90 o 
   1 -14   2       20.72       19.88      1.37 o 
   2 -14   2       62.78       57.02      2.80 o 
   3 -14   2      140.33      142.10      6.05 o 
   4 -14   2       24.41       26.75      2.36 o 
   5 -14   2        7.40        6.71      1.20 o 
  -6 -13   2        5.70        7.50      1.14 o 
  -5 -13   2       25.33       25.32      1.65 o 
  -4 -13   2       32.54       33.60      2.64 o 
  -3 -13   2       83.02       86.68      2.92 o 
  -2 -13   2      443.28      417.65      9.72 o 
  -1 -13   2      230.45      222.29      5.62 o 
   0 -13   2        8.34       10.64      0.69 o 
   1 -13   2      482.10      488.95      7.80 o 
   2 -13   2       33.98       33.75      1.80 o 
   3 -13   2       45.70       40.27      2.01 o 
   4 -13   2       14.16       14.30      1.38 o 
   5 -13   2       43.01       46.93      2.61 o 
   6 -13   2        5.98        7.21      1.21 o 
  -7 -12   2        2.39        1.02      0.85 o 
  -6 -12   2        8.35        7.68      1.07 o 
  -5 -12   2        7.66        8.56      1.07 o 
  -4 -12   2        0.04        0.87      0.65 o 
  -3 -12   2       12.00       11.30      1.20 o 
  -2 -12   2       29.68       27.45      1.95 o 
  -1 -12   2      226.84      227.20      3.94 o 
   0 -12   2       66.47       65.09      1.57 o 
   1 -12   2       92.77       94.15      1.99 o 
   2 -12   2      223.10      200.90      5.37 o 
   3 -12   2       51.62       47.88      2.16 o 
   4 -12   2       23.82       19.45      1.47 o 
   5 -12   2       37.56       33.71      2.00 o 
   6 -12   2        4.43        4.18      1.08 o 
   7 -12   2       50.52       50.60      2.19 o 
  -8 -11   2        1.66        1.46      0.94 o 
  -7 -11   2       19.81       22.27      1.58 o 
  -6 -11   2        2.80        4.41      0.90 o 
  -5 -11   2        6.54        6.95      2.18 o 
  -4 -11   2      161.40      153.20      8.02 o 
  -3 -11   2       59.93       56.19      4.94 o 
  -2 -11   2       27.84       25.20      1.85 o 
  -1 -11   2      173.22      165.37      2.95 o 
   0 -11   2      141.19      147.37      2.73 o 
   1 -11   2        8.88       10.82      0.62 o 
   2 -11   2      297.56      279.16      6.96 o 
   3 -11   2       90.67       88.21      6.67 o 
   4 -11   2       41.98       45.99      2.09 o 
   5 -11   2       29.06       33.05      2.80 o 
   6 -11   2       15.84       13.99      1.09 o 
   7 -11   2       49.29       53.71      2.02 o 
  -8 -10   2        4.10        4.67      0.84 o 
  -7 -10   2        5.26        5.77      0.82 o 
  -6 -10   2       32.18       29.29      1.68 o 
  -5 -10   2      136.25      128.73      4.27 o 
  -4 -10   2       22.20       21.85      1.37 o 
  -3 -10   2       93.83       99.78      4.50 o 
  -2 -10   2       20.41       20.87      0.94 o 
  -1 -10   2       51.48       46.69      1.19 o 
   0 -10   2       10.23        9.76      0.55 o 
   1 -10   2      162.99      169.24      3.00 o 
   2 -10   2       54.20       54.44      1.31 o 
   3 -10   2       15.16       13.65      1.18 o 
   4 -10   2       87.42       82.59      5.10 o 
   5 -10   2      102.16       90.12      2.48 o 
   6 -10   2      148.68      155.90      3.73 o 
   7 -10   2       53.43       53.85      2.08 o 
   8 -10   2       25.84       30.16      1.57 o 
  -8  -9   2        5.10        4.44      0.78 o 
  -7  -9   2       27.59       27.75      1.32 o 
  -6  -9   2        6.59        6.75      0.76 o 
  -5  -9   2      168.21      167.76      4.64 o 
  -4  -9   2      102.15       87.54      2.91 o 
  -3  -9   2      232.40      224.51      5.58 o 
  -2  -9   2      450.81      455.00      7.26 o 
  -1  -9   2      269.33      257.67      4.21 o 
   0  -9   2      201.63      211.57      6.21 o 
   1  -9   2      308.86      322.17      5.27 o 
   2  -9   2       26.49       24.39      0.78 o 
   3  -9   2      152.02      150.14      6.02 o 
   4  -9   2       38.25       39.88      1.74 o 
   5  -9   2        8.94       10.18      1.20 o 
   6  -9   2        2.54        2.86      0.70 o 
   7  -9   2        5.00        7.58      0.87 o 
   8  -9   2        7.99        5.88      0.89 o 
  -9  -8   2        0.89        0.29      0.61 o 
  -8  -8   2      111.32      105.41      2.77 o 
  -7  -8   2        9.03        9.51      0.85 o 
  -6  -8   2      211.28      203.64      4.29 o 
  -5  -8   2      159.34      147.12      3.24 o 
  -4  -8   2       83.39       76.17      2.46 o 
  -3  -8   2       33.92       32.60      1.46 o 
  -2  -8   2       79.92       81.42      1.60 o 
  -1  -8   2      217.85      201.48      4.14 o 
   0  -8   2      120.17      127.60      3.61 o 
   1  -8   2      143.01      134.52      2.39 o 
   2  -8   2       25.89       36.44      0.91 o 
   3  -8   2      192.71      173.70      3.67 o 
   4  -8   2       94.07       89.99      2.23 o 
   5  -8   2       36.54       34.47      1.35 o 
   6  -8   2       20.56       19.19      1.32 o 
   7  -8   2      112.95      113.36      2.87 o 
   8  -8   2        1.45        0.12      0.63 o 
   9  -8   2        7.03        8.23      0.98 o 
  -9  -7   2        8.99        9.64      0.89 o 
  -8  -7   2        5.89        5.83      0.76 o 
  -7  -7   2       92.01       88.51      2.32 o 
  -6  -7   2      129.34      129.17      2.95 o 
  -5  -7   2      549.95      549.54     10.16 o 
  -4  -7   2       94.54      105.52      3.01 o 
  -3  -7   2      114.11      138.61      2.75 o 
  -2  -7   2     1040.28     1060.57     16.02 o 
  -1  -7   2     1295.74     1389.45     20.97 o 
   0  -7   2       46.23       59.87      1.25 o 
   1  -7   2      691.05      718.36     10.95 o 
   2  -7   2       49.81       53.80      1.23 o 
   3  -7   2       93.55       99.28      1.91 o 
   4  -7   2       95.73       97.60      2.36 o 
   5  -7   2       91.04       94.32      2.36 o 
   6  -7   2       41.89       42.49      1.50 o 
   7  -7   2        2.69        2.60      0.67 o 
   8  -7   2       36.41       36.71      1.55 o 
   9  -7   2       28.61       33.26      1.74 o 
  -9  -6   2        3.38        2.98      0.65 o 
  -8  -6   2       31.33       28.89      1.29 o 
  -7  -6   2       19.71       18.99      1.00 o 
  -6  -6   2        2.97        2.47      0.44 o 
  -5  -6   2       73.87       75.63      1.42 o 
  -4  -6   2       79.05       86.60      1.50 o 
  -3  -6   2     1201.72     1256.10     21.04 o 
  -2  -6   2      577.35      650.50     13.27 o 
  -1  -6   2      294.78      347.01      7.05 o 
   0  -6   2       64.82       68.25      1.34 o 
   1  -6   2      309.33      313.69      4.43 o 
   2  -6   2      240.79      230.18      3.30 o 
   3  -6   2      121.48      122.32      2.70 o 
   4  -6   2      166.99      165.08      3.42 o 
   5  -6   2      166.96      169.33      3.61 o 
   6  -6   2       88.81       87.31      2.24 o 
   7  -6   2       47.58       53.77      1.74 o 
   8  -6   2       36.34       35.65      1.47 o 
   9  -6   2        3.76        2.42      0.72 o 
  -9  -5   2       14.81       14.40      1.62 o 
  -8  -5   2        6.58        7.09      0.56 o 
  -7  -5   2      322.13      297.50      4.40 o 
  -6  -5   2      397.14      399.04      5.73 o 
  -5  -5   2       59.49       54.38      1.13 o 
  -4  -5   2      456.21      463.73      6.36 o 
  -3  -5   2      362.84      369.43      5.16 o 
  -2  -5   2      783.87      794.40     12.24 o 
  -1  -5   2      405.19      369.79      5.86 o 
   0  -5   2     1274.42     1323.46     17.74 o 
   1  -5   2      690.32      730.55      9.79 o 
   2  -5   2      145.19      132.63      2.29 o 
   3  -5   2      278.70      307.50      5.69 o 
   4  -5   2      248.43      249.41      4.80 o 
   5  -5   2      102.11      111.82      2.52 o 
   6  -5   2       62.72       54.33      1.63 o 
   7  -5   2       35.07       35.51      1.34 o 
   8  -5   2       23.52       25.38      1.22 o 
   9  -5   2       30.79       32.34      1.42 o 
 -10  -4   2        1.52        0.10      0.65 o 
  -9  -4   2       33.12       32.02      1.36 o 
  -8  -4   2        3.18        4.42      0.48 o 
  -7  -4   2      163.46      169.44      6.06 o 
  -6  -4   2      140.33      125.71      2.09 o 
  -5  -4   2      146.17      141.09      2.22 o 
  -4  -4   2      105.43      112.42      1.61 o 
  -3  -4   2      114.23      123.61      1.97 o 
  -2  -4   2      544.72      551.47      8.40 o 
  -1  -4   2      395.88      415.74      6.46 o 
   0  -4   2     1653.20     1669.81     22.41 o 
   1  -4   2      976.06      987.87     12.07 o 
   2  -4   2      818.88      871.17     13.14 o 
   3  -4   2      931.01      947.85     16.75 o 
   4  -4   2      302.89      319.99      5.85 o 
   5  -4   2      516.16      539.41      9.81 o 
   6  -4   2       44.72       44.75      2.24 o 
   7  -4   2       73.03       69.85      1.89 o 
   8  -4   2       89.97       90.96      3.78 o 
   9  -4   2       11.72       13.00      1.27 o 
  10  -4   2        6.32        7.99      1.09 o 
 -10  -3   2        5.59        5.70      0.81 o 
  -9  -3   2       55.53       56.94      1.77 o 
  -8  -3   2       40.31       40.42      1.10 o 
  -7  -3   2       70.11       63.80      1.32 o 
  -6  -3   2      262.71      278.01      8.85 o 
  -5  -3   2      559.05      544.09     12.42 o 
  -4  -3   2      583.16      579.73      7.13 o 
  -3  -3   2      168.19      176.60      2.60 o 
  -2  -3   2      535.44      531.41      8.22 o 
  -1  -3   2        9.28       11.20      0.38 o 
   0  -3   2     5061.90     4917.55     67.15 o 
   1  -3   2       33.26       33.89      0.68 o 
   2  -3   2      213.45      223.38      4.12 o 
   3  -3   2      693.86      736.36     13.08 o 
   4  -3   2      491.83      511.03      9.28 o 
   5  -3   2      701.38      730.08     13.07 o 
   6  -3   2       31.23       31.28      1.12 o 
   7  -3   2      291.84      287.94      9.31 o 
   8  -3   2      258.26      261.70      5.24 o 
   9  -3   2        0.33        1.98      0.78 o 
  10  -3   2        4.14        3.45      0.95 o 
 -10  -2   2       20.05       23.67      1.26 o 
  -9  -2   2       25.71       25.88      1.22 o 
  -8  -2   2       53.24       56.69      1.68 o 
  -7  -2   2       40.53       42.83      1.04 o 
  -6  -2   2       59.74       59.34      1.24 o 
  -5  -2   2      512.84      530.89      7.30 o 
  -3  -2   2     2465.64     2548.36     33.50 o 
  -2  -2   2      636.71      629.65      8.52 o 
  -1  -2   2     2027.43     1984.70     30.14 o 
   0  -2   2     3163.95     3053.52     54.48 o 
   1  -2   2     1517.09     1475.10     38.03 o 
   2  -2   2       58.39       65.09      1.19 o 
   3  -2   2      548.35      509.91      7.92 o 
   4  -2   2       29.75       26.41      0.81 o 
   5  -2   2      316.97      290.81     28.84 o 
   6  -2   2       61.17       47.32      3.52 o 
   7  -2   2      192.68      182.82      2.94 o 
   8  -2   2       60.20       55.26      1.71 o 
   9  -2   2       12.13       12.17      1.11 o 
  10  -2   2       55.26       62.42      2.46 o 
 -10  -1   2       32.36       33.98      1.45 o 
  -9  -1   2        3.40        2.84      0.63 o 
  -8  -1   2        9.93        8.38      0.70 o 
  -7  -1   2      136.19      134.27      2.51 o 
  -6  -1   2       38.08       37.95      0.90 o 
  -5  -1   2      108.35       96.06      1.58 o 
  -4  -1   2     1732.17     1789.57     26.25 o 
  -3  -1   2      652.96      604.72     34.26 o 
  -2  -1   2     4628.62     4481.30     66.72 o 
  -1  -1   2      655.47      585.19     11.60 o 
   0  -1   2     9485.75     8582.56    195.50 o 
   1  -1   2      983.84      974.99     14.45 o 
   2  -1   2     1811.69     1853.87     24.47 o 
   3  -1   2      113.88      110.44      1.89 o 
   4  -1   2      261.29      268.17      6.04 o 
   5  -1   2       86.35       85.74      1.51 o 
   6  -1   2       11.27       11.76      0.53 o 
   7  -1   2       57.11       58.78      1.39 o 
   8  -1   2       87.85       89.14      2.26 o 
   9  -1   2       27.78       27.70      1.27 o 
  10  -1   2        3.90        4.27      0.95 o 
 -10   0   2        0.47        0.16      0.58 o 
  -9   0   2       30.23       32.25      1.95 o 
  -8   0   2       86.94       84.83      2.12 o 
  -7   0   2        1.59        2.07      0.65 o 
  -6   0   2       15.54       16.07      0.54 o 
  -5   0   2       57.70       60.35      1.43 o 
  -4   0   2     1074.46     1083.98     16.23 o 
  -3   0   2      847.27      821.81     10.96 o 
  -2   0   2     1268.14     1226.30     22.98 o 
  -1   0   2     4945.25     4722.33     81.51 o 
   0   0   2     3898.52     3599.03     62.70 o 
   1   0   2      193.08      202.85      3.68 o 
   2   0   2     3629.44     3516.55     46.28 o 
   3   0   2        7.27        9.28      1.28 o 
   4   0   2       20.22       20.14      0.59 o 
   5   0   2       33.93       35.30      0.82 o 
   6   0   2       65.95       69.57      1.34 o 
   7   0   2      232.53      241.94      4.12 o 
   8   0   2        2.37        2.47      0.61 o 
   9   0   2        1.38        1.01      0.64 o 
  10   0   2       45.46       48.50      1.76 o 
 -10   1   2       32.70       33.59      1.43 o 
  -9   1   2        3.71        3.66      0.74 o 
  -8   1   2        9.90        9.83      0.71 o 
  -7   1   2      137.23      136.65      2.90 o 
  -6   1   2       41.26       42.77      1.16 o 
  -5   1   2      114.64       95.30      3.63 o 
  -4   1   2     1717.53     1750.32     39.74 o 
  -3   1   2      638.98      656.99      9.51 o 
  -2   1   2     4640.10     4457.08     75.32 o 
  -1   1   2      681.97      615.52     12.62 o 
   0   1   2     9418.61     8340.47    293.55 o 
   1   1   2      959.10      959.46     14.36 o 
   2   1   2     1815.46     1852.04     31.28 o 
   3   1   2      110.61      106.80      1.51 o 
   4   1   2      254.61      272.34      3.84 o 
   5   1   2       88.05       88.61      1.50 o 
   6   1   2       11.77       11.79      0.52 o 
   7   1   2       56.61       58.17      1.63 o 
   8   1   2       88.21       91.21      2.27 o 
   9   1   2       27.66       29.02      1.51 o 
  10   1   2        3.92        5.01      0.78 o 
 -10   2   2       19.55       22.65      1.16 o 
  -9   2   2       24.96       24.14      1.16 o 
  -8   2   2       53.39       58.65      1.66 o 
  -7   2   2       41.53       45.61      1.34 o 
  -6   2   2       61.49       65.04      4.89 o 
  -5   2   2      512.72      531.61      8.14 o 
  -4   2   2      422.33      446.62      9.78 o 
  -3   2   2     2465.68     2468.07     42.41 o 
  -2   2   2      639.41      628.59     10.78 o 
  -1   2   2     2035.85     2031.05     29.31 o 
   0   2   2     3139.24     3164.04     45.47 o 
   1   2   2     1538.82     1511.89     48.38 o 
   2   2   2       54.54       60.96      1.02 o 
   3   2   2      552.56      522.75      6.38 o 
   4   2   2       27.93       22.90      0.57 o 
   5   2   2      323.60      323.82      4.08 o 
   6   2   2       59.01       51.42      1.30 o 
   7   2   2      194.39      183.30      3.86 o 
   8   2   2       57.69       53.47      1.65 o 
   9   2   2       12.33       13.41      1.19 o 
  10   2   2       55.26       63.58      1.78 o 
 -10   3   2        5.47        5.45      0.76 o 
  -9   3   2       55.35       56.32      1.73 o 
  -8   3   2       41.46       42.11      1.39 o 
  -7   3   2       67.15       59.93      1.66 o 
  -6   3   2      270.59      279.40      5.26 o 
  -5   3   2      559.22      549.52     19.79 o 
  -4   3   2      570.04      550.47     12.34 o 
  -3   3   2      179.79      186.26      3.36 o 
  -2   3   2      546.93      542.53      9.26 o 
  -1   3   2        8.30        9.57      0.51 o 
   0   3   2     5066.48     5153.37     73.19 o 
   1   3   2       38.41       41.01      1.05 o 
   2   3   2      215.13      222.57      3.11 o 
   3   3   2      691.32      751.90      9.11 o 
   4   3   2      494.40      522.99      5.99 o 
   5   3   2      709.59      740.72      8.45 o 
   6   3   2       30.22       28.52      0.85 o 
   7   3   2      289.59      288.38      4.78 o 
   8   3   2      258.77      262.24      4.50 o 
   9   3   2        0.36        0.85      0.50 o 
  10   3   2        4.25        3.68      0.68 o 
 -10   4   2        1.47        1.35      0.72 o 
  -9   4   2       32.13       31.84      1.28 o 
  -8   4   2        3.25        3.60      0.59 o 
  -7   4   2      165.41      176.83      3.62 o 
  -6   4   2      137.74      123.70      2.66 o 
  -5   4   2      144.43      136.94      2.83 o 
  -4   4   2      106.56      112.37      2.94 o 
  -3   4   2      112.95      120.22      2.41 o 
  -2   4   2      543.35      540.97      9.47 o 
  -1   4   2      395.86      419.12      6.31 o 
   0   4   2     1664.85     1673.48     24.44 o 
   1   4   2      978.55      976.34     16.77 o 
   2   4   2      802.14      870.99     11.57 o 
   3   4   2      943.95      965.16     10.81 o 
   4   4   2      292.96      309.48      3.71 o 
   5   4   2      522.49      543.42      6.82 o 
   6   4   2       47.80       46.61      1.08 o 
   7   4   2       69.79       65.16      1.41 o 
   8   4   2       88.00       87.02      3.34 o 
   9   4   2       12.46       12.96      0.81 o 
  10   4   2        6.65        8.22      0.77 o 
  -9   5   2       15.46       17.88      1.00 o 
  -8   5   2        6.54        7.61      1.01 o 
  -7   5   2      317.17      286.68      5.60 o 
  -6   5   2      404.43      406.66      7.35 o 
  -5   5   2       64.04       57.56      1.45 o 
  -4   5   2      444.76      449.54     10.10 o 
  -3   5   2      353.39      366.86      8.16 o 
  -2   5   2      798.64      812.25     11.94 o 
  -1   5   2      413.86      382.44      5.75 o 
   0   5   2     1252.07     1307.99     22.39 o 
   1   5   2      674.05      704.92     10.70 o 
   2   5   2      146.36      135.10      1.83 o 
   3   5   2      277.77      303.29      3.58 o 
   4   5   2      243.89      247.67      3.00 o 
   5   5   2      101.55      107.86      1.85 o 
   6   5   2       63.56       55.84      1.21 o 
   7   5   2       33.90       33.78      1.00 o 
   8   5   2       23.19       25.07      1.41 o 
   9   5   2       30.59       33.38      1.21 o 
  -9   6   2        3.64        3.33      0.63 o 
  -8   6   2       31.65       30.76      1.21 o 
  -7   6   2       20.69       22.96      1.03 o 
  -6   6   2        2.64        2.87      0.50 o 
  -5   6   2       73.63       78.26      1.88 o 
  -4   6   2       78.36       86.31      1.93 o 
  -3   6   2     1206.08     1266.14     26.47 o 
  -2   6   2      574.53      656.92     12.32 o 
  -1   6   2      298.78      356.39      6.28 o 
   0   6   2       64.89       65.67      1.72 o 
   1   6   2      308.80      313.66      4.88 o 
   2   6   2      234.50      223.30      3.21 o 
   3   6   2      126.78      128.56      1.64 o 
   4   6   2      162.63      163.32      2.27 o 
   5   6   2      169.73      171.56      2.66 o 
   6   6   2       88.67       85.78      1.64 o 
   7   6   2       50.05       52.81      1.25 o 
   8   6   2       35.14       33.87      1.06 o 
   9   6   2        3.41        2.06      0.66 o 
  -9   7   2        9.48       10.43      0.85 o 
  -8   7   2        5.39        5.81      0.67 o 
  -7   7   2       92.17       86.82      3.39 o 
  -6   7   2      125.66      126.24      2.77 o 
  -5   7   2      550.82      562.90      9.91 o 
  -4   7   2       97.70      109.59      2.33 o 
  -3   7   2      106.95      128.09      2.04 o 
  -2   7   2     1038.65     1049.45     17.47 o 
  -1   7   2     1321.69     1386.58     20.47 o 
   0   7   2       45.46       57.33      1.23 o 
   1   7   2      689.76      706.53     12.71 o 
   2   7   2       54.17       60.77      0.98 o 
   3   7   2       94.70      101.62      1.49 o 
   4   7   2       98.64       99.94      1.69 o 
   5   7   2       92.41       95.13      1.70 o 
   6   7   2       40.47       39.33      1.03 o 
   7   7   2        3.03        1.87      0.46 o 
   8   7   2       36.23       36.28      1.09 o 
   9   7   2       27.98       32.77      1.16 o 
  -9   8   2        0.76        0.28      0.57 o 
  -8   8   2      112.14      108.86      2.62 o 
  -7   8   2        9.70       10.22      0.95 o 
  -6   8   2      208.88      200.31      4.14 o 
  -5   8   2      159.68      142.94      3.05 o 
  -4   8   2       81.75       77.30      1.62 o 
  -3   8   2       34.40       36.22      0.98 o 
  -2   8   2       80.08       81.32      1.89 o 
  -1   8   2      218.86      198.69      3.33 o 
   0   8   2      118.89      121.10      2.21 o 
   1   8   2      143.85      131.85      2.35 o 
   2   8   2       24.75       34.41      0.72 o 
   3   8   2      191.10      176.80      2.41 o 
   4   8   2       91.02       87.05      1.56 o 
   5   8   2       37.31       33.87      0.93 o 
   6   8   2       20.92       17.89      0.73 o 
   7   8   2      110.46      108.27      2.02 o 
   8   8   2        1.78        0.88      0.50 o 
   9   8   2        7.58        7.32      0.75 o 
  -8   9   2        4.66        4.12      0.67 o 
  -7   9   2       27.49       28.97      1.40 o 
  -6   9   2        6.50        6.25      0.65 o 
  -5   9   2      171.65      173.97      3.56 o 
  -4   9   2       97.49       90.34      1.85 o 
  -3   9   2      227.58      224.48      3.78 o 
  -2   9   2      458.66      464.75      7.16 o 
  -1   9   2      261.53      247.64      4.14 o 
   0   9   2      202.03      203.45      4.48 o 
   1   9   2      312.70      327.05      5.17 o 
   2   9   2       24.10       21.49      0.70 o 
   3   9   2      150.70      151.73      2.17 o 
   4   9   2       36.82       38.43      1.31 o 
   5   9   2        9.45       11.28      0.58 o 
   6   9   2        2.34        2.00      0.46 o 
   7   9   2        5.06        6.03      0.75 o 
   8   9   2        8.45        6.84      0.76 o 
  -8  10   2        4.32        5.77      0.77 o 
  -7  10   2        5.62        4.66      0.67 o 
  -6  10   2       32.66       30.65      1.20 o 
  -5  10   2      137.04      133.88      2.57 o 
  -4  10   2       21.94       22.85      0.90 o 
  -3  10   2       93.03       97.93      1.99 o 
  -2  10   2       20.58       20.22      0.81 o 
  -1  10   2       52.27       47.56      1.21 o 
   0  10   2       10.12        8.98      0.57 o 
   1  10   2      160.16      166.54      2.95 o 
   2  10   2       56.90       56.84      1.34 o 
   3  10   2       16.71       17.52      0.80 o 
   4  10   2       86.57       81.72      2.03 o 
   5  10   2       98.75       89.64      2.14 o 
   6  10   2      152.71      158.10      3.36 o 
   7  10   2       52.39       49.08      1.59 o 
   8  10   2       26.00       24.92      1.69 o 
  -8  11   2        1.44        1.75      0.94 o 
  -7  11   2       20.56       23.79      1.04 o 
  -6  11   2        2.74        2.03      0.53 o 
  -5  11   2        7.22        7.00      0.61 o 
  -4  11   2      160.74      152.72      2.87 o 
  -3  11   2       63.27       58.75      1.44 o 
  -2  11   2       25.63       24.03      0.91 o 
  -1  11   2      170.46      158.07      2.92 o 
   0  11   2      145.08      146.03      2.69 o 
   1  11   2       10.04       13.03      0.82 o 
   2  11   2      292.54      284.31      6.73 o 
   3  11   2       93.81       91.70      3.18 o 
   4  11   2       42.83       42.12      3.53 o 
   5  11   2       28.45       34.37      2.08 o 
   6  11   2       16.67       13.39      1.37 o 
   7  11   2       49.16       54.21      3.03 o 
  -7  12   2        2.14        1.73      0.56 o 
  -6  12   2        8.37        9.06      0.71 o 
  -5  12   2        7.50        6.91      0.66 o 
  -4  12   2        0.04       -0.10      0.47 o 
  -3  12   2       12.26       12.05      0.71 o 
  -2  12   2       29.87       26.63      1.02 o 
  -1  12   2      225.81      220.93      5.65 o 
   0  12   2       65.48       66.10      2.46 o 
   1  12   2       95.05       96.20      3.04 o 
   2  12   2      224.66      206.84      5.24 o 
   3  12   2       49.52       48.81      2.02 o 
   4  12   2       24.33       23.98      1.42 o 
   5  12   2       38.30       36.95      1.71 o 
   6  12   2        4.25        5.12      0.84 o 
   7  12   2       49.89       45.86      2.56 o 
  -6  13   2        5.76        6.44      0.68 o 
  -5  13   2       24.78       25.69      1.06 o 
  -4  13   2       33.91       36.41      1.73 o 
  -3  13   2       85.11       90.74      2.91 o 
  -2  13   2      437.13      406.49      9.57 o 
  -1  13   2      235.27      220.07      5.69 o 
   0  13   2        9.24       13.90      1.25 o 
   1  13   2      477.46      466.11     10.96 o 
   2  13   2       33.90       31.36      1.70 o 
   3  13   2       47.32       41.32      1.90 o 
   4  13   2       13.29       12.53      1.16 o 
   5  13   2       42.79       45.87      3.59 o 
   6  13   2        5.58        7.50      2.31 o 
  -6  14   2       15.31       17.63      1.36 o 
  -5  14   2        6.34        6.07      1.02 o 
  -4  14   2        4.21        3.14      0.97 o 
  -3  14   2        0.22       -0.67      0.77 o 
  -2  14   2        6.81        7.67      1.10 o 
  -1  14   2       15.32       14.87      1.52 o 
   0  14   2       86.09       83.69      3.24 o 
   1  14   2       20.05       21.04      1.50 o 
   2  14   2       62.18       63.76      2.45 o 
   3  14   2      142.22      149.03      4.23 o 
   4  14   2       23.88       28.58      1.70 o 
   5  14   2        7.22        7.26      1.07 o 
  -5  15   2       29.15       33.88      1.88 o 
  -4  15   2        6.93       10.54      1.19 o 
  -3  15   2       21.40       24.65      3.54 o 
  -2  15   2       38.24       38.20      2.01 o 
  -1  15   2       13.66       14.56      1.40 o 
   0  15   2       13.61       15.69      1.46 o 
   1  15   2        8.08        6.93      2.40 o 
   2  15   2        5.01        5.71      1.07 o 
   3  15   2       22.73       23.16      1.58 o 
   4  15   2       16.43       15.77      1.37 o 
  -3  16   2       12.13       16.08      2.60 o 
  -2  16   2        5.24        6.96      1.17 o 
  -1  16   2        3.93        3.28      1.40 o 
   0  16   2        1.87        1.38      1.02 o 
   1  16   2        2.08        2.38      1.30 o 
   2  16   2        1.30        1.43      1.00 o 
   3  16   2       58.24       59.25      2.53 o 
  -1  17   2        7.74        6.43      1.23 o 
   0  17   2        0.54        0.28      0.96 o 
   1  17   2       17.83       28.97      1.97 o 
  -3 -16   3        6.69        4.24      1.00 o 
  -2 -16   3        3.82        4.07      0.92 o 
  -1 -16   3       18.85       15.91      2.54 o 
   1 -16   3        3.58        5.19      1.41 o 
   2 -16   3      108.10      105.20      3.60 o 
  -4 -15   3       15.31       13.40      1.30 o 
  -3 -15   3       12.45       11.33      1.22 o 
  -2 -15   3       47.71       48.05      4.07 o 
  -1 -15   3       60.29       60.75      2.52 o 
   0 -15   3       20.59       23.79      1.47 o 
   1 -15   3        4.04        2.69      0.88 o 
   2 -15   3       12.32       11.07      1.27 o 
   3 -15   3       14.25       20.08      1.62 o 
   4 -15   3       82.28       93.44      3.46 o 
  -5 -14   3        9.32        9.28      1.17 o 
  -4 -14   3        9.04       10.12      1.17 o 
  -3 -14   3       26.83       25.82      1.61 o 
  -2 -14   3       40.33       39.37      2.32 o 
  -1 -14   3      218.50      212.39      5.45 o 
   0 -14   3      264.78      261.37      4.61 o 
   1 -14   3       17.09       15.54      1.27 o 
   2 -14   3       11.01       10.42      1.20 o 
   3 -14   3       14.79       12.65      1.37 o 
   4 -14   3       21.66       21.34      3.06 o 
   5 -14   3        9.44        8.61      1.37 o 
  -6 -13   3       12.60       10.83      1.26 o 
  -5 -13   3        7.64        8.09      1.11 o 
  -4 -13   3       37.07       38.52      2.02 o 
  -3 -13   3        1.57        1.16      0.72 o 
  -2 -13   3      118.00      118.75      4.49 o 
  -1 -13   3      350.90      330.08      7.95 o 
   0 -13   3        8.08        6.44      0.61 o 
   1 -13   3       96.88       98.12      2.24 o 
   2 -13   3       16.19       14.12      2.55 o 
   3 -13   3       53.18       50.63      2.28 o 
   4 -13   3       36.64       34.68      2.00 o 
   5 -13   3       23.98       30.32      1.95 o 
   6 -13   3       24.93       31.14      2.10 o 
  -7 -12   3       24.16       25.50      2.90 o 
  -6 -12   3       12.20       12.30      1.25 o 
  -5 -12   3       64.21       63.21      2.50 o 
  -4 -12   3        5.44        4.89      0.86 o 
  -3 -12   3        3.73        3.06      0.78 o 
  -2 -12   3       96.17       94.17      2.96 o 
  -1 -12   3       31.76       25.20      1.17 o 
   0 -12   3       20.56       18.24      0.86 o 
   1 -12   3      158.14      157.10      3.11 o 
   2 -12   3       22.50       19.92      1.42 o 
   3 -12   3        3.85        4.35      0.98 o 
   4 -12   3        8.53       10.74      1.21 o 
   5 -12   3      103.40      101.97      3.59 o 
   6 -12   3        2.76        0.02      0.91 o 
   7 -12   3        5.95        8.63      1.07 o 
  -7 -11   3        7.62        6.95      1.09 o 
  -6 -11   3       64.17       62.89      2.55 o 
  -5 -11   3        4.79        5.25      0.91 o 
  -4 -11   3        6.17        4.93      0.80 o 
  -3 -11   3       75.45       74.46      2.51 o 
  -2 -11   3        9.52       10.93      1.02 o 
  -1 -11   3      397.46      387.85      6.42 o 
   0 -11   3      118.41      123.12      2.42 o 
   1 -11   3      157.83      154.71      2.88 o 
   2 -11   3       98.16       89.41      2.26 o 
   3 -11   3       48.00       46.33      2.15 o 
   4 -11   3       38.86       39.74      2.03 o 
   5 -11   3      177.17      188.18      5.33 o 
   6 -11   3       10.65        8.99      0.96 o 
   7 -11   3        3.37        3.12      0.84 o 
  -8 -10   3       19.66       23.76      1.34 o 
  -7 -10   3      117.39      113.75      3.65 o 
  -6 -10   3       15.15       15.89      1.26 o 
  -5 -10   3        7.15        7.51      0.92 o 
  -4 -10   3       13.78       15.60      1.16 o 
  -3 -10   3       36.81       36.54      1.66 o 
  -2 -10   3       87.19       82.46      2.56 o 
  -1 -10   3        0.61        1.33      0.39 o 
   0 -10   3       67.49       68.61      1.55 o 
   1 -10   3       39.55       41.27      1.44 o 
   2 -10   3      360.51      357.74      5.82 o 
   3 -10   3      238.46      238.52      9.83 o 
   4 -10   3      117.78      122.29      6.94 o 
   5 -10   3      162.18      154.64      3.63 o 
   6 -10   3        1.48        3.68      0.68 o 
   7 -10   3        4.93        5.52      0.76 o 
   8 -10   3       17.29       17.40      1.20 o 
  -8  -9   3       11.14       12.20      1.00 o 
  -7  -9   3        8.66       11.08      1.08 o 
  -6  -9   3        0.47        0.01      0.62 o 
  -5  -9   3       38.30       39.60      1.80 o 
  -4  -9   3       44.25       47.16      1.91 o 
  -3  -9   3      121.57      123.16      3.46 o 
  -2  -9   3       97.15       94.26      1.89 o 
  -1  -9   3      139.12      138.21      2.55 o 
   0  -9   3        6.96        8.60      0.61 o 
   1  -9   3      254.82      249.11      4.24 o 
   2  -9   3      178.88      181.15      3.14 o 
   3  -9   3       98.70       94.41      3.08 o 
   4  -9   3       84.73       89.94      1.96 o 
   5  -9   3       69.76       71.55      1.77 o 
   6  -9   3        6.73        5.26      0.98 o 
   7  -9   3       95.60       97.36      2.32 o 
   8  -9   3        1.47        1.07      0.67 o 
  -9  -8   3        1.75        2.18      0.73 o 
  -8  -8   3        3.62        3.38      0.69 o 
  -7  -8   3       48.68       46.97      1.78 o 
  -6  -8   3      110.97      117.25      2.84 o 
  -5  -8   3      137.23      133.94      3.75 o 
  -4  -8   3      714.17      684.69     17.72 o 
  -3  -8   3      107.28       99.50      2.90 o 
  -2  -8   3       99.91       92.18      1.82 o 
  -1  -8   3       10.45       10.37      0.55 o 
   0  -8   3       10.00       11.68      0.56 o 
   1  -8   3       51.42       56.85      1.28 o 
   2  -8   3      440.47      449.87      6.33 o 
   3  -8   3       88.06       91.09      1.65 o 
   4  -8   3        1.87        2.67      0.48 o 
   5  -8   3        3.35        3.52      0.61 o 
   6  -8   3       61.38       52.94      1.52 o 
   7  -8   3       20.76       20.83      1.12 o 
   8  -8   3       68.27       76.73      2.05 o 
  -9  -7   3        6.26        8.99      1.05 o 
  -8  -7   3       11.78       14.20      0.98 o 
  -7  -7   3        5.53        5.70      0.70 o 
  -6  -7   3       37.86       38.91      1.42 o 
  -5  -7   3      201.38      189.16      3.90 o 
  -4  -7   3      240.86      219.54      5.59 o 
  -3  -7   3      269.09      253.33      4.84 o 
  -2  -7   3       63.95       61.59      1.29 o 
  -1  -7   3       42.85       39.70      1.00 o 
   0  -7   3      200.82      202.79      3.51 o 
   1  -7   3      136.60      139.39      2.15 o 
   2  -7   3      308.02      314.73      4.43 o 
   3  -7   3      184.03      179.79      3.23 o 
   4  -7   3      182.68      171.39      3.11 o 
   5  -7   3      123.39      126.11      2.52 o 
   6  -7   3       15.53       13.79      0.80 o 
   7  -7   3       63.75       68.95      1.80 o 
   8  -7   3        2.77        4.25      0.77 o 
   9  -7   3        6.54        6.23      0.86 o 
  -9  -6   3        4.94        5.35      0.74 o 
  -8  -6   3       24.47       25.77      1.22 o 
  -7  -6   3       23.63       20.10      1.08 o 
  -6  -6   3      342.85      332.80      6.32 o 
  -5  -6   3       61.62       65.14      1.76 o 
  -4  -6   3      263.15      265.66      4.70 o 
  -3  -6   3       64.86       61.63      1.13 o 
  -2  -6   3      742.94      755.20     10.24 o 
  -1  -6   3      298.71      293.77      4.74 o 
   0  -6   3     1627.55     1783.64     24.12 o 
   1  -6   3       99.04      107.14      1.73 o 
   2  -6   3      154.37      174.41      2.38 o 
   3  -6   3       13.52       14.93      0.65 o 
   4  -6   3       51.34       44.94      2.31 o 
   5  -6   3       65.38       72.79      1.66 o 
   6  -6   3       55.98       59.60      1.55 o 
   7  -6   3       28.97       30.67      1.16 o 
   8  -6   3       40.21       42.67      1.42 o 
   9  -6   3       24.10       27.33      1.24 o 
  -9  -5   3       40.15       39.01      2.50 o 
  -8  -5   3       12.01       12.77      1.04 o 
  -7  -5   3      455.34      469.95      6.63 o 
  -6  -5   3       68.21       63.42      1.33 o 
  -5  -5   3       36.60       38.05      0.90 o 
  -4  -5   3      635.45      650.49      8.94 o 
  -3  -5   3      364.14      369.87      4.70 o 
  -2  -5   3      132.99      141.92      2.12 o 
  -1  -5   3      751.55      842.21     11.41 o 
   0  -5   3      264.68      282.51      4.14 o 
   1  -5   3     1817.21     1830.72     22.57 o 
   2  -5   3      293.50      327.17      4.12 o 
   3  -5   3      146.52      135.09      2.51 o 
   4  -5   3      185.31      180.50      3.26 o 
   5  -5   3       73.10       72.87      1.65 o 
   6  -5   3       71.27       69.48      2.15 o 
   7  -5   3       43.82       44.36      1.35 o 
   8  -5   3        0.50       -0.25      0.56 o 
   9  -5   3       16.93       18.86      1.02 o 
  -9  -4   3        6.79        7.58      1.48 o 
  -8  -4   3      102.50      108.78      2.57 o 
  -7  -4   3       90.15       88.60      5.15 o 
  -6  -4   3      274.34      271.92      3.97 o 
  -5  -4   3      528.81      522.89      8.15 o 
  -4  -4   3       20.38       23.01      1.06 o 
  -3  -4   3        1.39        4.07      0.23 o 
  -2  -4   3      721.04      718.80      9.79 o 
  -1  -4   3      160.57      179.52      2.65 o 
   0  -4   3      168.28      156.25      2.36 o 
   1  -4   3      414.65      411.28      5.16 o 
   2  -4   3       12.77       12.72      0.47 o 
   3  -4   3       45.61       52.23      1.39 o 
   4  -4   3      401.22      414.99      6.69 o 
   5  -4   3       39.38       52.13      1.31 o 
   6  -4   3      183.87      176.07      3.22 o 
   7  -4   3      104.76      105.52      2.25 o 
   8  -4   3        2.84        3.52      0.62 o 
   9  -4   3        3.22        1.45      0.54 o 
 -10  -3   3       10.66       12.06      1.27 o 
  -9  -3   3       33.80       35.94      1.41 o 
  -8  -3   3      233.93      233.42      5.83 o 
  -7  -3   3       56.02       55.24      2.86 o 
  -5  -3   3       63.50       57.77      1.13 o 
  -4  -3   3      584.68      584.95      6.73 o 
  -3  -3   3       76.86       87.79      1.17 o 
  -2  -3   3      880.90      805.03      9.86 o 
  -1  -3   3      691.84      701.03      9.70 o 
   0  -3   3      884.34      884.07     12.17 o 
   1  -3   3     1562.26     1555.29     18.72 o 
   2  -3   3      520.30      507.06      8.94 o 
   3  -3   3      688.41      729.41     10.03 o 
   4  -3   3      410.74      412.49      6.51 o 
   5  -3   3      425.06      439.97      6.91 o 
   6  -3   3      214.40      227.91      3.92 o 
   7  -3   3      107.97      104.14      2.22 o 
   8  -3   3       26.94       28.61      2.31 o 
   9  -3   3        3.22        4.79      1.47 o 
 -10  -2   3       68.31       74.71      2.19 o 
  -9  -2   3       36.23       35.69      1.41 o 
  -8  -2   3       14.93       11.16      0.84 o 
  -7  -2   3       28.51       30.27      0.88 o 
  -6  -2   3       81.23       79.28      1.88 o 
  -5  -2   3       82.17       84.53      3.12 o 
  -4  -2   3       59.70       45.36      1.92 o 
  -3  -2   3       70.68       76.27      1.03 o 
  -2  -2   3      103.30       90.79      1.18 o 
  -1  -2   3      548.78      535.65      7.38 o 
   0  -2   3      400.06      424.44      7.59 o 
   1  -2   3     2009.67     2035.50     34.79 o 
   2  -2   3      176.90      182.32      2.59 o 
   3  -2   3      299.00      319.43      4.65 o 
   4  -2   3      231.67      218.44      3.27 o 
   5  -2   3      140.94      138.49      2.49 o 
   6  -2   3      113.07      106.31      2.92 o 
   7  -2   3        6.13        5.27      0.57 o 
   8  -2   3      115.05      117.10      2.48 o 
   9  -2   3       52.43       52.55      2.12 o 
  10  -2   3        5.31        4.50      0.99 o 
 -10  -1   3       21.91       25.00      1.30 o 
  -9  -1   3        0.53        1.11      0.58 o 
  -8  -1   3        8.00        5.42      0.64 o 
  -7  -1   3       29.43       27.28      1.08 o 
  -6  -1   3      143.63      141.58      5.12 o 
  -5  -1   3       50.54       48.38      0.99 o 
  -4  -1   3      571.99      551.44     13.34 o 
  -3  -1   3      330.64      341.73      8.32 o 
  -2  -1   3      601.10      590.51      9.10 o 
  -1  -1   3      503.91      457.32      8.39 o 
   0  -1   3     1872.14     1772.90     30.80 o 
   1  -1   3     1561.92     1567.62     20.53 o 
   2  -1   3      728.70      807.27     10.87 o 
   3  -1   3       61.27       53.52      1.72 o 
   4  -1   3      157.75      151.91      2.33 o 
   5  -1   3      288.10      298.38      6.87 o 
   6  -1   3       72.75       70.09      1.60 o 
   7  -1   3       18.15       17.23      0.79 o 
   8  -1   3       48.31       48.49      1.89 o 
   9  -1   3       38.39       38.74      1.78 o 
  10  -1   3       39.59       40.66      1.66 o 
 -10   0   3       23.91       26.66      1.33 o 
  -9   0   3       19.98       19.00      1.04 o 
  -8   0   3        0.06        0.13      0.46 o 
  -7   0   3       17.06       19.26      2.21 o 
  -6   0   3       39.59       38.49      0.86 o 
  -5   0   3      582.82      627.42      8.55 o 
  -4   0   3       98.34      112.59      2.35 o 
  -3   0   3      167.13      143.01      2.84 o 
  -2   0   3     1559.71     1531.91     22.45 o 
  -1   0   3      540.28      525.94      9.23 o 
   0   0   3      880.01      849.46     11.31 o 
   1   0   3      196.04      219.19      3.08 o 
   2   0   3      283.95      307.88      4.27 o 
   3   0   3       57.93       45.15      0.93 o 
   5   0   3        8.00        8.72      0.46 o 
   6   0   3        2.53        4.77      0.57 o 
   7   0   3      107.84       97.78      1.82 o 
   8   0   3      170.65      171.17      3.99 o 
   9   0   3       36.62       36.81      1.49 o 
  10   0   3        5.38        7.65      1.21 o 
 -10   1   3       21.93       22.79      1.20 o 
  -9   1   3        0.49       -0.34      0.76 o 
  -8   1   3        8.16        6.41      0.64 o 
  -7   1   3       29.16       25.79      1.41 o 
  -6   1   3      145.50      148.67      2.56 o 
  -5   1   3       52.39       51.64      0.97 o 
  -4   1   3      561.61      566.76      7.58 o 
  -3   1   3      327.40      343.11      5.22 o 
  -2   1   3      619.94      614.67     10.33 o 
  -1   1   3      523.78      494.10      7.25 o 
   0   1   3     1906.61     1806.74     23.70 o 
   1   1   3     1542.35     1535.34     20.51 o 
   2   1   3      742.05      816.77     10.86 o 
   3   1   3       64.48       56.66      1.30 o 
   4   1   3      152.73      148.29      2.43 o 
   5   1   3      292.54      306.29      4.38 o 
   6   1   3       75.68       75.38      1.44 o 
   7   1   3       17.58       16.68      0.80 o 
   8   1   3       48.02       46.08      1.56 o 
   9   1   3       38.61       36.74      1.89 o 
  10   1   3       39.58       38.91      1.59 o 
 -10   2   3       67.96       69.57      2.11 o 
  -9   2   3       37.36       38.13      1.38 o 
  -8   2   3       14.00        9.30      0.69 o 
  -7   2   3       27.28       29.36      1.51 o 
  -6   2   3       84.65       80.52      1.88 o 
  -5   2   3       85.95       89.02      2.39 o 
  -4   2   3       56.59       44.06      0.94 o 
  -3   2   3       69.49       71.41      1.56 o 
  -2   2   3      101.80       90.78      1.79 o 
  -1   2   3      542.90      546.27      8.05 o 
   0   2   3      400.55      427.85      5.76 o 
   1   2   3     2007.86     2031.33     26.80 o 
   2   2   3      175.78      172.79      6.72 o 
   3   2   3      302.52      328.05      4.52 o 
   4   2   3      235.93      223.14      3.24 o 
   5   2   3      137.66      131.78      1.97 o 
   6   2   3      112.94      106.34      1.70 o 
   7   2   3        5.57        5.38      0.66 o 
   8   2   3      116.81      124.07      2.49 o 
   9   2   3       51.08       50.74      1.72 o 
  10   2   3        5.00        5.99      0.81 o 
 -10   3   3       10.60       10.84      1.07 o 
  -9   3   3       33.58       35.84      1.37 o 
  -8   3   3      235.10      222.38      4.57 o 
  -7   3   3       56.76       55.77      2.11 o 
  -6   3   3      563.83      553.11      9.84 o 
  -5   3   3       66.43       61.80      1.48 o 
  -4   3   3      589.24      585.58     10.22 o 
  -3   3   3       71.68       82.38      2.03 o 
  -2   3   3      870.22      799.41     11.88 o 
  -1   3   3      672.33      702.38     10.41 o 
   0   3   3      879.72      919.33     13.29 o 
   1   3   3     1537.17     1544.18     22.98 o 
   2   3   3      519.13      501.36      8.78 o 
   3   3   3      708.65      753.96      9.99 o 
   4   3   3      398.42      411.10      5.21 o 
   5   3   3      415.40      428.28      5.51 o 
   6   3   3      218.25      222.13      3.81 o 
   7   3   3      110.79      107.29      2.17 o 
   8   3   3       26.37       28.22      1.38 o 
   9   3   3        3.05        5.50      1.06 o 
  -9   4   3        7.35        7.52      0.88 o 
  -8   4   3      101.24      103.75      3.12 o 
  -7   4   3       92.23       98.87      2.95 o 
  -6   4   3      270.18      258.89      6.78 o 
  -5   4   3      536.66      523.52      9.28 o 
  -4   4   3       19.96       21.83      0.84 o 
  -3   4   3        1.03        2.72      0.47 o 
  -2   4   3      725.34      719.96     14.55 o 
  -1   4   3      161.28      183.24      2.93 o 
   0   4   3      168.39      162.65      2.60 o 
   1   4   3      414.41      418.05      6.37 o 
   2   4   3       12.96       12.46      0.46 o 
   3   4   3       45.43       55.32      1.66 o 
   4   4   3      405.32      426.78      5.34 o 
   5   4   3       38.06       51.36      1.10 o 
   6   4   3      183.27      175.89      3.12 o 
   7   4   3      105.33      105.15      2.17 o 
   8   4   3        3.26        4.23      0.67 o 
   9   4   3        3.12        2.68      0.61 o 
  -9   5   3       39.71       37.62      1.40 o 
  -8   5   3       11.63        9.47      1.68 o 
  -7   5   3      455.77      448.08     11.78 o 
  -6   5   3       68.15       65.79      2.20 o 
  -5   5   3       34.52       33.29      1.13 o 
  -4   5   3      643.20      654.48     11.41 o 
  -3   5   3      375.63      371.48      6.64 o 
  -2   5   3      125.93      133.92      2.35 o 
  -1   5   3      733.02      836.94     12.49 o 
   0   5   3      276.43      304.66      4.59 o 
   1   5   3     1838.68     1894.11     27.19 o 
   2   5   3      285.19      312.64      5.04 o 
   3   5   3      152.81      145.54      1.97 o 
   4   5   3      190.30      191.75      2.55 o 
   5   5   3       74.63       72.53      1.56 o 
   6   5   3       70.86       66.72      1.55 o 
   7   5   3       43.19       44.78      1.28 o 
   8   5   3        0.47       -0.05      0.46 o 
   9   5   3       16.56       18.70      1.04 o 
  -9   6   3        5.32        4.51      0.79 o 
  -8   6   3       23.28       23.19      1.98 o 
  -7   6   3       22.93       22.16      1.40 o 
  -6   6   3      337.52      323.17      6.16 o 
  -5   6   3       64.01       65.59      1.65 o 
  -4   6   3      269.00      271.83      5.03 o 
  -3   6   3       65.00       61.82      1.31 o 
  -2   6   3      734.51      743.20     11.25 o 
  -1   6   3      298.24      294.76      4.65 o 
   0   6   3     1628.59     1807.99     26.34 o 
   1   6   3       99.67      108.69      1.95 o 
   2   6   3      155.99      175.97      2.94 o 
   3   6   3       13.50       14.19      0.48 o 
   4   6   3       51.70       45.62      0.90 o 
   5   6   3       63.98       66.41      1.52 o 
   6   6   3       53.75       56.23      1.41 o 
   7   6   3       27.59       29.14      1.06 o 
   8   6   3       41.67       40.14      1.30 o 
   9   6   3       24.49       27.41      1.15 o 
  -9   7   3        6.37        7.40      0.77 o 
  -8   7   3       12.23       13.39      1.20 o 
  -7   7   3        5.18        6.18      0.93 o 
  -6   7   3       37.06       36.09      2.25 o 
  -5   7   3      197.26      182.66      3.71 o 
  -4   7   3      246.14      230.98      3.80 o 
  -3   7   3      267.30      248.01      4.09 o 
  -2   7   3       58.99       56.41      1.28 o 
  -1   7   3       40.19       38.07      1.86 o 
   0   7   3      207.87      215.90      3.46 o 
   1   7   3      134.20      134.01      2.79 o 
   2   7   3      301.12      306.63      5.71 o 
   3   7   3      185.91      187.21      2.51 o 
   4   7   3      178.61      170.22      2.95 o 
   5   7   3      121.72      124.28      2.36 o 
   6   7   3       14.96       12.81      0.73 o 
   7   7   3       64.42       66.95      1.64 o 
   8   7   3        2.47        2.78      0.74 o 
   9   7   3        6.52        8.03      0.76 o 
  -9   8   3        2.02        2.32      0.95 o 
  -8   8   3        3.35        4.02      0.65 o 
  -7   8   3       49.79       52.77      1.64 o 
  -6   8   3      113.71      119.29      3.51 o 
  -5   8   3      136.02      125.65      3.61 o 
  -4   8   3      708.93      694.33     10.56 o 
  -3   8   3      107.65      100.54      1.96 o 
  -2   8   3      102.05       93.86      1.84 o 
  -1   8   3       10.79        9.71      0.53 o 
   0   8   3        9.70       11.98      0.69 o 
   1   8   3       51.27       57.46      2.61 o 
   2   8   3      439.69      445.80      6.96 o 
   3   8   3       89.38       92.19      1.59 o 
   4   8   3        1.76        1.97      0.46 o 
   5   8   3        3.89        4.05      0.56 o 
   6   8   3       61.24       54.03      1.40 o 
   7   8   3       21.32       19.18      0.91 o 
   8   8   3       69.64       77.60      1.90 o 
  -8   9   3       11.54       11.79      0.88 o 
  -7   9   3        8.28       12.01      0.83 o 
  -6   9   3        0.52        0.30      0.42 o 
  -5   9   3       37.27       37.09      1.37 o 
  -4   9   3       45.12       48.40      1.54 o 
  -3   9   3      122.40      124.95      2.77 o 
  -2   9   3       99.36       95.81      2.23 o 
  -1   9   3      142.72      142.31      2.96 o 
   0   9   3        7.44        8.75      0.55 o 
   1   9   3      262.74      256.31      4.18 o 
   2   9   3      177.24      173.60      3.09 o 
   3   9   3      100.12       98.19      1.73 o 
   4   9   3       80.75       85.56      2.55 o 
   5   9   3       72.37       69.83      1.61 o 
   6   9   3        5.96        4.53      0.73 o 
   7   9   3       96.07       93.14      2.09 o 
   8   9   3        1.24        0.56      0.61 o 
  -8  10   3       19.14       22.57      1.16 o 
  -7  10   3      118.06      114.09      3.56 o 
  -6  10   3       14.54       15.37      0.82 o 
  -5  10   3        6.69        6.77      0.57 o 
  -4  10   3       14.22       16.71      0.94 o 
  -3  10   3       36.50       40.31      1.62 o 
  -2  10   3       85.29       79.61      2.05 o 
  -1  10   3        0.56        1.41      0.43 o 
   0  10   3       67.95       70.13      1.58 o 
   1  10   3       39.02       39.79      1.15 o 
   2  10   3      359.44      352.55      5.71 o 
   3  10   3      239.27      245.57      4.12 o 
   4  10   3      115.57      116.96      2.68 o 
   5  10   3      163.35      155.80      3.34 o 
   6  10   3        1.19        2.04      1.54 o 
   7  10   3        5.49        5.07      0.79 o 
   8  10   3       16.98       16.10      1.19 o 
  -7  11   3        7.25        8.08      0.78 o 
  -6  11   3       64.77       68.31      1.68 o 
  -5  11   3        5.20        6.00      0.61 o 
  -4  11   3        6.85        5.59      0.58 o 
  -3  11   3       73.54       74.50      1.73 o 
  -2  11   3        8.44        9.01      0.68 o 
  -1  11   3      395.21      400.44      6.35 o 
   0  11   3      120.13      125.18      2.42 o 
   1  11   3      157.58      155.35      2.87 o 
   2  11   3       94.63       86.30      1.89 o 
   3  11   3       48.75       48.69      1.35 o 
   4  11   3       37.23       38.78      1.69 o 
   5  11   3      180.19      178.93      6.48 o 
   6  11   3       10.06        8.57      1.30 o 
   7  11   3        3.34        2.57      0.98 o 
  -7  12   3       24.24       25.94      1.26 o 
  -6  12   3       11.91       11.98      1.18 o 
  -5  12   3       65.20       64.15      1.65 o 
  -4  12   3        5.36        5.05      0.61 o 
  -3  12   3        3.72        3.16      0.56 o 
  -2  12   3       97.82       96.08      2.07 o 
  -1  12   3       31.65       29.59      1.07 o 
   0  12   3       21.08       18.04      0.90 o 
   1  12   3      157.76      156.35      4.26 o 
   2  12   3       22.63       22.39      1.96 o 
   3  12   3        3.51        3.70      0.90 o 
   4  12   3        8.17        9.50      1.02 o 
   5  12   3      104.46      101.82      3.11 o 
   6  12   3        2.55        2.68      0.98 o 
   7  12   3        6.06        6.76      1.23 o 
  -6  13   3       12.78       13.22      0.84 o 
  -5  13   3        7.26        6.60      0.70 o 
  -4  13   3       37.18       38.25      1.83 o 
  -3  13   3        1.76        1.15      0.52 o 
  -2  13   3      120.96      123.92      3.63 o 
  -1  13   3      345.22      335.18      7.99 o 
   0  13   3        7.72        5.17      1.00 o 
   1  13   3      100.05      107.26      5.05 o 
   2  13   3       15.17       15.82      1.28 o 
   3  13   3       53.28       49.65      2.10 o 
   4  13   3       36.97       34.84      1.76 o 
   5  13   3       25.14       26.34      1.54 o 
   6  13   3       24.84       28.86      1.67 o 
  -5  14   3        9.41       10.91      0.93 o 
  -4  14   3        8.57        9.23      1.08 o 
  -3  14   3       27.47       29.94      1.75 o 
  -2  14   3       40.71       40.93      1.97 o 
  -1  14   3      217.40      207.84      5.54 o 
   0  14   3      265.66      265.14      6.65 o 
   1  14   3       17.39       15.27      1.81 o 
   2  14   3       11.18        9.63      1.17 o 
   3  14   3       14.14       15.35      1.29 o 
   4  14   3       21.96       23.09      1.57 o 
   5  14   3        9.54        8.52      1.15 o 
  -4  15   3       14.81       11.89      1.30 o 
  -3  15   3       12.26       12.02      1.31 o 
  -2  15   3       48.88       52.94      3.41 o 
  -1  15   3       59.27       60.74      2.56 o 
   0  15   3       21.39       26.08      1.76 o 
   1  15   3        4.32        2.76      1.00 o 
   2  15   3       11.46       10.84      1.22 o 
   3  15   3       14.32       16.36      2.93 o 
   4  15   3       81.67       86.98      3.09 o 
  -3  16   3        6.70        6.37      1.17 o 
  -2  16   3        3.75        3.98      1.32 o 
  -1  16   3       18.81       17.65      1.56 o 
   0  16   3        5.25        5.15      1.14 o 
   1  16   3        3.68        6.38      2.06 o 
   2  16   3      107.51      104.10      3.52 o 
  -1 -16   4        4.43        6.84      1.08 o 
  -3 -15   4       19.90       20.44      1.80 o 
  -2 -15   4       81.27       84.28      2.96 o 
  -1 -15   4       69.80       75.03      2.64 o 
   0 -15   4        5.30        5.32      0.86 o 
   1 -15   4        0.28       -0.61      0.80 o 
   2 -15   4       31.90       34.93      2.05 o 
   3 -15   4       18.91       19.43      2.64 o 
  -5 -14   4        4.30        4.99      1.07 o 
  -4 -14   4       40.57       42.58      2.11 o 
  -3 -14   4       65.55       65.85      2.53 o 
  -2 -14   4       14.60       14.71      1.77 o 
  -1 -14   4        9.02        8.71      0.98 o 
   0 -14   4        0.74        0.71      0.63 o 
   1 -14   4        7.56        6.64      1.28 o 
   2 -14   4        8.21        7.89      1.17 o 
   3 -14   4        9.25       12.53      2.47 o 
   4 -14   4        4.42        4.42      1.19 o 
  -5 -13   4       11.21       10.89      1.24 o 
  -4 -13   4        2.53        4.15      0.95 o 
  -3 -13   4       66.21       74.08      2.66 o 
  -2 -13   4        9.94       11.14      1.19 o 
  -1 -13   4       35.82       34.03      2.15 o 
   0 -13   4       47.00       43.69      1.34 o 
   1 -13   4      100.78      101.35      2.21 o 
   2 -13   4       22.24       25.20      2.30 o 
   3 -13   4       28.51       25.37      1.72 o 
   4 -13   4       20.27       21.81      1.67 o 
   5 -13   4       20.79       22.09      1.78 o 
  -6 -12   4       15.17       15.67      1.40 o 
  -5 -12   4       17.50       16.13      1.33 o 
  -4 -12   4        9.03        7.86      2.54 o 
  -3 -12   4       31.36       29.96      1.95 o 
  -2 -12   4       59.97       60.93      2.25 o 
  -1 -12   4       28.51       32.94      1.56 o 
   0 -12   4      258.02      254.64      4.45 o 
   1 -12   4       21.18       23.23      0.96 o 
   2 -12   4       19.13       19.94      2.18 o 
   3 -12   4       25.29       24.30      1.65 o 
   4 -12   4       19.09       22.31      1.65 o 
   5 -12   4       34.56       33.04      2.05 o 
   6 -12   4       38.97       43.01      2.38 o 
  -7 -11   4       27.80       29.11      1.82 o 
  -6 -11   4       14.05       13.77      1.24 o 
  -5 -11   4       43.88       39.58      1.92 o 
  -4 -11   4       64.85       61.49      2.34 o 
  -3 -11   4      112.52       93.93      3.00 o 
  -2 -11   4      190.59      173.32      4.68 o 
  -1 -11   4      100.60      101.92      2.17 o 
   0 -11   4      145.76      145.08      2.74 o 
   1 -11   4       35.93       36.23      1.44 o 
   2 -11   4       51.28       49.67      1.36 o 
   3 -11   4       71.45       76.37      3.16 o 
   4 -11   4       57.37       60.20      2.56 o 
   5 -11   4        6.48        8.33      1.67 o 
   6 -11   4       58.96       63.81      2.19 o 
   7 -11   4       10.01        9.92      1.12 o 
  -7 -10   4        3.66        5.20      1.08 o 
  -6 -10   4       49.86       49.87      2.17 o 
  -5 -10   4       10.64       11.36      1.08 o 
  -4 -10   4        1.67        2.54      0.96 o 
  -3 -10   4       72.89       77.00      2.57 o 
  -2 -10   4       43.20       41.56      1.70 o 
  -1 -10   4       37.51       33.04      1.08 o 
   0 -10   4       64.53       64.25      1.54 o 
   1 -10   4      150.33      144.03      2.73 o 
   2 -10   4      346.26      343.45      6.59 o 
   3 -10   4      334.60      311.41      7.79 o 
   4 -10   4       54.67       58.68      2.44 o 
   5 -10   4       51.15       56.26      2.66 o 
   6 -10   4      163.63      157.65      3.80 o 
   7 -10   4       10.15        9.52      1.04 o 
  -8  -9   4        3.61        4.32      1.01 o 
  -7  -9   4       33.45       37.23      1.89 o 
  -6  -9   4        2.58        3.09      0.79 o 
  -5  -9   4       41.31       41.69      1.87 o 
  -4  -9   4      126.83      125.41      3.56 o 
  -3  -9   4       50.87       52.74      1.96 o 
  -2  -9   4       19.19       16.83      0.77 o 
  -1  -9   4      122.20      114.64      2.27 o 
   0  -9   4        4.02        3.61      0.45 o 
   1  -9   4      296.30      283.94      4.74 o 
   2  -9   4      284.79      270.81      5.23 o 
   3  -9   4       66.97       67.60      2.52 o 
   4  -9   4      166.28      154.83      3.52 o 
   5  -9   4      178.88      182.01      3.45 o 
   6  -9   4       70.60       69.79      1.86 o 
   7  -9   4        6.58        6.57      0.80 o 
   8  -9   4       27.88       27.43      1.30 o 
  -8  -8   4       29.58       34.28      1.48 o 
  -7  -8   4        4.59        5.08      0.97 o 
  -6  -8   4       31.84       29.46      1.60 o 
  -5  -8   4      137.53      132.22      3.75 o 
  -4  -8   4      213.15      206.86      5.24 o 
  -3  -8   4       21.39       16.50      1.12 o 
  -2  -8   4      313.75      319.92      5.32 o 
  -1  -8   4       74.35       78.66      1.65 o 
   0  -8   4       33.41       30.24      0.96 o 
   1  -8   4       68.10       79.65      1.86 o 
   2  -8   4      137.21      134.36      2.94 o 
   3  -8   4      162.28      177.11      2.83 o 
   4  -8   4       98.68      102.61      1.89 o 
   5  -8   4       32.55       33.68      1.18 o 
   6  -8   4        6.18        5.30      0.66 o 
   7  -8   4       62.41       66.96      1.85 o 
   8  -8   4       59.66       65.25      1.90 o 
  -8  -7   4        5.90        5.83      0.75 o 
  -7  -7   4       25.34       23.70      1.18 o 
  -6  -7   4      133.62      130.15      3.56 o 
  -5  -7   4      269.13      262.26      6.50 o 
  -4  -7   4      352.82      364.80      8.50 o 
  -3  -7   4      188.17      183.19      3.76 o 
  -2  -7   4      309.42      306.58      5.04 o 
  -1  -7   4      174.79      163.46      2.91 o 
   0  -7   4      148.92      157.29      3.20 o 
   1  -7   4      157.93      146.94      2.36 o 
   2  -7   4       58.03       63.68      1.22 o 
   3  -7   4      532.66      517.07      7.29 o 
   4  -7   4      300.00      284.40      4.28 o 
   5  -7   4       13.58       12.02      0.88 o 
   6  -7   4       24.27       22.14      1.02 o 
   7  -7   4       44.38       47.90      1.74 o 
   8  -7   4        0.19       -0.56      0.57 o 
  -9  -6   4       17.07       20.33      1.39 o 
  -8  -6   4        1.45        1.43      0.69 o 
  -7  -6   4       59.98       53.49      5.62 o 
  -6  -6   4       96.10      101.61      3.09 o 
  -5  -6   4      583.04      575.65     10.50 o 
  -4  -6   4      184.21      186.92      4.64 o 
  -3  -6   4      113.80      115.93      2.16 o 
  -2  -6   4      854.69      855.45     11.55 o 
  -1  -6   4      156.46      150.45      2.31 o 
   0  -6   4      140.76      158.38      2.59 o 
   1  -6   4       40.28       46.21      1.00 o 
   2  -6   4        1.79        1.87      0.32 o 
   3  -6   4        7.60       10.69      0.52 o 
   4  -6   4       12.86        9.85      0.54 o 
   5  -6   4      182.92      174.48      2.84 o 
   6  -6   4       34.71       39.09      1.26 o 
   7  -6   4        6.31        7.62      0.73 o 
   8  -6   4       53.45       54.24      1.65 o 
   9  -6   4       13.35       12.96      0.97 o 
  -9  -5   4       20.69       17.91      1.76 o 
  -8  -5   4       14.57       14.09      1.10 o 
  -7  -5   4      231.67      249.39      6.14 o 
  -6  -5   4      228.05      213.84      4.35 o 
  -5  -5   4       55.90       64.73      1.28 o 
  -4  -5   4       10.73        8.00      0.45 o 
  -3  -5   4      175.52      186.78      2.52 o 
  -2  -5   4      166.31      162.91      2.22 o 
  -1  -5   4      255.73      318.08      4.58 o 
   0  -5   4      752.23      751.92      9.31 o 
   1  -5   4      395.41      399.08      5.59 o 
   2  -5   4       70.74       65.97      1.23 o 
   3  -5   4      186.38      201.18      3.10 o 
   4  -5   4       35.85       39.36      0.99 o 
   5  -5   4      286.62      299.91      4.49 o 
   6  -5   4      165.76      161.53      2.73 o 
   7  -5   4       64.31       67.08      1.82 o 
   8  -5   4        9.68        9.38      0.86 o 
   9  -5   4       27.23       28.82      1.14 o 
  -9  -4   4        5.52        4.50      1.11 o 
  -8  -4   4       28.05       27.98      3.51 o 
  -7  -4   4      172.92      159.17      2.63 o 
  -6  -4   4      185.74      188.94      2.98 o 
  -5  -4   4      165.73      173.54      2.68 o 
  -4  -4   4      184.24      193.43      2.43 o 
  -3  -4   4      260.15      267.40      3.51 o 
  -2  -4   4      100.84       83.14      1.30 o 
  -1  -4   4       82.02       73.96      1.18 o 
   0  -4   4      929.05     1003.10     13.52 o 
   1  -4   4       67.99       62.55      1.02 o 
   2  -4   4      128.89      112.62      1.82 o 
   3  -4   4       82.28       80.82      1.91 o 
   4  -4   4       16.36       17.44      0.95 o 
   5  -4   4       58.44       60.17      1.32 o 
   6  -4   4      112.18      112.45      2.09 o 
   7  -4   4       81.57       76.87      1.67 o 
   8  -4   4       31.13       33.25      1.11 o 
   9  -4   4        0.97        0.96      0.59 o 
  -9  -3   4       71.18       77.91      2.79 o 
  -8  -3   4       82.43       72.94      2.00 o 
  -7  -3   4        6.89        4.58      1.50 o 
  -6  -3   4      103.37       92.91      1.68 o 
  -5  -3   4      241.46      235.91      3.17 o 
  -4  -3   4       38.07       36.52      0.68 o 
  -3  -3   4       72.60       63.39      0.96 o 
  -2  -3   4      439.25      450.53      5.72 o 
  -1  -3   4     1102.69     1073.96     13.35 o 
   0  -3   4      343.33      353.86      4.86 o 
   1  -3   4     1198.94     1218.44     16.38 o 
   2  -3   4       72.10       50.62      1.67 o 
   3  -3   4      218.74      232.02      3.41 o 
   4  -3   4       10.26       15.40      0.71 o 
   5  -3   4      572.01      584.62      8.21 o 
   6  -3   4        4.46        4.22      0.49 o 
   7  -3   4       82.07       86.83      1.79 o 
   8  -3   4       96.47       94.14      3.71 o 
   9  -3   4       13.31       12.24      1.16 o 
  -9  -2   4       19.21       18.10      1.37 o 
  -8  -2   4        6.55        7.67      0.72 o 
  -7  -2   4      200.90      198.60      3.09 o 
  -6  -2   4       93.77       95.98      1.97 o 
  -5  -2   4       62.84       61.13      1.73 o 
  -4  -2   4      386.60      373.84      4.80 o 
  -3  -2   4      502.04      540.03      6.16 o 
  -2  -2   4      184.28      180.66      2.44 o 
  -1  -2   4      330.43      340.42      4.76 o 
   0  -2   4     1065.11     1024.92     15.38 o 
   1  -2   4     1056.22     1080.32     18.81 o 
   2  -2   4      806.88      923.23     12.33 o 
   3  -2   4      230.55      248.59      3.57 o 
   4  -2   4      194.47      209.55      3.20 o 
   5  -2   4      171.70      180.64      2.87 o 
   6  -2   4       25.63       25.27      0.87 o 
   7  -2   4       49.02       46.68      1.52 o 
   8  -2   4      120.31      121.80      2.30 o 
   9  -2   4       12.25       12.28      1.00 o 
  -9  -1   4       26.34       34.16      1.83 o 
  -8  -1   4       22.71       22.25      1.19 o 
  -7  -1   4        7.41        6.15      0.60 o 
  -6  -1   4       88.37       84.23      1.52 o 
  -5  -1   4      108.63      117.83      1.89 o 
  -4  -1   4       88.79       93.95      1.72 o 
  -3  -1   4       73.97       70.69      1.31 o 
  -2  -1   4      198.36      176.33      3.32 o 
  -1  -1   4       76.58       62.52      1.39 o 
   0  -1   4      245.58      256.78      3.75 o 
   1  -1   4      871.13      904.34     12.04 o 
   2  -1   4     2711.55     2831.68     36.86 o 
   3  -1   4      657.85      663.40      9.00 o 
   4  -1   4      468.37      469.77      6.64 o 
   5  -1   4        3.35        2.82      0.40 o 
   6  -1   4       14.43       15.50      1.02 o 
   7  -1   4       51.92       52.03      1.44 o 
   8  -1   4       27.57       25.41      1.21 o 
   9  -1   4       33.50       35.18      1.48 o 
  -9   0   4       21.17       21.33      1.47 o 
  -8   0   4        1.81        1.46      0.50 o 
  -7   0   4       13.62       13.02      0.75 o 
  -6   0   4       39.91       39.68      0.90 o 
  -5   0   4       82.22       88.17      1.50 o 
  -4   0   4     1719.08     1713.32     22.73 o 
  -3   0   4       30.65       31.07      1.03 o 
  -2   0   4     1101.97     1065.45     14.18 o 
  -1   0   4       83.01       73.06      1.39 o 
   0   0   4        6.05        5.71      0.49 o 
   1   0   4      299.24      340.57      4.71 o 
   2   0   4     1170.49     1203.06     16.04 o 
   3   0   4      780.70      782.39     10.58 o 
   4   0   4       54.54       51.91      1.10 o 
   5   0   4        9.25        8.71      0.59 o 
   6   0   4      203.30      206.12      3.23 o 
   7   0   4      513.79      520.44      7.40 o 
   8   0   4       76.26       80.61      2.21 o 
   9   0   4       29.28       33.56      1.45 o 
  -9   1   4       26.45       29.25      3.94 o 
  -8   1   4       23.05       22.78      1.42 o 
  -7   1   4        7.28        6.69      0.58 o 
  -6   1   4       88.26       84.40      1.69 o 
  -5   1   4      108.09      114.64      2.08 o 
  -4   1   4       86.83       93.02      1.70 o 
  -3   1   4       73.42       69.58      1.30 o 
  -2   1   4      195.36      176.18      2.52 o 
  -1   1   4       74.20       61.38      1.17 o 
   0   1   4      241.69      254.86      3.59 o 
   1   1   4      890.29      896.72     12.04 o 
   2   1   4     2674.74     2759.00     36.85 o 
   3   1   4      654.47      659.96      8.99 o 
   4   1   4      479.25      485.60      8.92 o 
   5   1   4        3.45        3.71      0.40 o 
   6   1   4       12.86       14.64      0.68 o 
   7   1   4       54.34       53.58      1.64 o 
   8   1   4       26.74       23.97      1.17 o 
   9   1   4       34.01       34.59      1.59 o 
  -9   2   4       18.94       20.49      1.46 o 
  -8   2   4        7.19        7.36      1.07 o 
  -7   2   4      203.33      193.76      4.92 o 
  -6   2   4       91.53       94.54      2.16 o 
  -5   2   4       66.74       63.77      1.74 o 
  -4   2   4      389.39      377.78      7.89 o 
  -3   2   4      486.87      519.60     12.08 o 
  -2   2   4      185.36      185.02      2.90 o 
  -1   2   4      338.00      346.11      5.75 o 
   0   2   4     1061.91     1029.62     15.99 o 
   1   2   4     1067.25     1092.70     14.51 o 
   2   2   4      797.32      915.80     12.32 o 
   3   2   4      229.83      240.53      5.58 o 
   4   2   4      195.92      215.11      3.18 o 
   5   2   4      171.29      181.18      2.83 o 
   6   2   4       25.66       24.80      0.83 o 
   7   2   4       48.37       45.27      1.49 o 
   8   2   4      120.35      122.70      3.63 o 
   9   2   4       12.06       11.45      0.94 o 
  -9   3   4       70.65       71.86      2.75 o 
  -8   3   4       83.22       79.33      2.70 o 
  -7   3   4        6.69        4.69      0.69 o 
  -6   3   4      102.71       93.46      2.15 o 
  -5   3   4      242.12      233.55      4.47 o 
  -4   3   4       39.30       36.95      1.02 o 
  -3   3   4       74.63       65.22      2.23 o 
  -2   3   4      438.57      460.40      6.88 o 
  -1   3   4     1106.70     1113.64     16.07 o 
   0   3   4      333.49      345.18      4.82 o 
   1   3   4     1222.95     1244.15     16.39 o 
   2   3   4       69.19       46.92      0.95 o 
   3   3   4      217.00      230.90      4.35 o 
   4   3   4        9.58       14.22      0.56 o 
   5   3   4      575.53      592.32      8.15 o 
   6   3   4        4.20        4.61      0.58 o 
   7   3   4       84.59       88.95      2.24 o 
   8   3   4       95.71      100.10      2.50 o 
   9   3   4       12.77       13.63      1.00 o 
  -9   4   4        5.14        4.41      1.03 o 
  -8   4   4       27.58       28.68      3.35 o 
  -7   4   4      172.64      157.66      3.36 o 
  -6   4   4      191.52      192.82      3.83 o 
  -5   4   4      160.89      169.51      3.43 o 
  -4   4   4      182.76      190.30      3.70 o 
  -3   4   4      265.22      268.82      4.24 o 
  -2   4   4      104.57       90.53      1.58 o 
  -1   4   4       87.31       79.17      1.44 o 
   0   4   4      917.05     1018.15     16.43 o 
   1   4   4       64.41       60.38      1.27 o 
   2   4   4      127.87      110.68      1.79 o 
   3   4   4       83.45       80.14      1.42 o 
   4   4   4       16.46       17.54      0.65 o 
   5   4   4       59.03       60.77      1.29 o 
   6   4   4      113.53      115.05      2.62 o 
   7   4   4       80.45       76.85      2.05 o 
   8   4   4       30.48       33.29      1.37 o 
   9   4   4        0.97        0.96      0.89 o 
  -9   5   4       20.72       18.85      1.49 o 
  -8   5   4       14.77       14.96      1.38 o 
  -7   5   4      232.23      240.59      6.19 o 
  -6   5   4      226.66      218.55      4.30 o 
  -5   5   4       56.77       63.32      1.62 o 
  -4   5   4       10.35        8.37      0.55 o 
  -3   5   4      172.30      181.60      3.07 o 
  -2   5   4      161.96      158.31      2.71 o 
  -1   5   4      255.90      326.56      5.05 o 
   0   5   4      744.36      751.06     11.24 o 
   1   5   4      397.58      405.74      5.58 o 
   2   5   4       69.00       63.65      1.63 o 
   3   5   4      191.53      208.78      3.06 o 
   4   5   4       33.04       35.75      0.93 o 
   5   5   4      290.41      300.74      5.68 o 
   6   5   4      162.85      157.88      3.40 o 
   7   5   4       62.16       66.12      1.90 o 
   8   5   4        9.77       10.15      0.87 o 
   9   5   4       27.79       31.57      1.39 o 
  -9   6   4       17.07       19.80      2.21 o 
  -8   6   4        1.68        0.76      0.75 o 
  -7   6   4       57.60       56.39      2.24 o 
  -6   6   4       95.67      102.61      2.66 o 
  -5   6   4      588.89      579.60     10.31 o 
  -4   6   4      181.18      180.43      3.12 o 
  -3   6   4      114.91      114.40      2.11 o 
  -2   6   4      857.75      830.54     12.64 o 
  -1   6   4      152.93      146.52      2.58 o 
   0   6   4      138.62      155.35      2.69 o 
   1   6   4       42.84       47.44      1.21 o 
   2   6   4        1.40        1.52      0.33 o 
   3   6   4        7.00        9.26      0.49 o 
   4   6   4       13.51       11.70      0.77 o 
   5   6   4      182.61      167.03      3.55 o 
   6   6   4       33.95       36.43      1.35 o 
   7   6   4        6.53        7.23      0.77 o 
   8   6   4       53.88       53.51      1.77 o 
   9   6   4       13.72       14.25      1.01 o 
  -8   7   4        5.73        4.27      0.97 o 
  -7   7   4       25.81       27.26      1.64 o 
  -6   7   4      132.37      127.72      3.74 o 
  -5   7   4      270.39      264.38      6.37 o 
  -4   7   4      349.47      361.45      5.79 o 
  -3   7   4      190.84      186.09      3.40 o 
  -2   7   4      314.42      310.00      4.94 o 
  -1   7   4      177.45      165.76      2.85 o 
   0   7   4      145.45      155.54      2.73 o 
   1   7   4      164.78      153.55      2.65 o 
   2   7   4       54.59       59.07      1.36 o 
   3   7   4      537.42      525.30      7.22 o 
   4   7   4      295.89      286.40      4.70 o 
   5   7   4       12.68       11.51      0.89 o 
   6   7   4       26.04       24.32      1.21 o 
   7   7   4       43.08       47.08      1.81 o 
   8   7   4        0.21        0.03      0.61 o 
  -8   8   4       29.92       35.68      1.97 o 
  -7   8   4        5.16        6.09      1.02 o 
  -6   8   4       31.55       31.49      1.67 o 
  -5   8   4      135.59      128.93      2.48 o 
  -4   8   4      206.84      202.15      4.13 o 
  -3   8   4       23.14       18.16      0.80 o 
  -2   8   4      319.31      330.66      5.25 o 
  -1   8   4       71.56       75.92      1.62 o 
   0   8   4       34.05       31.72      0.96 o 
   1   8   4       69.74       81.25      2.57 o 
   2   8   4      140.04      135.43      2.48 o 
   3   8   4      164.07      179.18      2.77 o 
   4   8   4       96.54       95.17      2.34 o 
   5   8   4       31.47       30.25      1.23 o 
   6   8   4        6.09        5.46      0.70 o 
   7   8   4       63.61       66.62      2.07 o 
   8   8   4       58.74       62.10      2.13 o 
  -8   9   4        3.41        3.58      1.01 o 
  -7   9   4       34.11       41.39      2.21 o 
  -6   9   4        2.77        4.36      0.69 o 
  -5   9   4       41.03       41.55      1.74 o 
  -4   9   4      125.36      120.34      2.83 o 
  -3   9   4       51.76       53.96      1.36 o 
  -2   9   4       19.53       15.08      0.75 o 
  -1   9   4      124.28      118.11      2.26 o 
   0   9   4        3.51        1.68      0.46 o 
   1   9   4      291.27      280.09      4.65 o 
   2   9   4      285.02      258.95      5.09 o 
   3   9   4       63.40       61.28      1.83 o 
   4   9   4      166.71      153.08      3.31 o 
   5   9   4      177.61      174.49      3.73 o 
   6   9   4       71.52       68.22      1.68 o 
   7   9   4        6.10        6.37      0.69 o 
   8   9   4       28.76       27.39      1.17 o 
  -7  10   4        3.53        4.64      0.81 o 
  -6  10   4       49.47       54.02      1.82 o 
  -5  10   4       11.64       13.48      1.01 o 
  -4  10   4        2.14        2.53      0.49 o 
  -3  10   4       70.49       79.29      1.78 o 
  -2  10   4       43.13       41.75      1.23 o 
  -1  10   4       37.59       32.63      1.08 o 
   0  10   4       66.90       64.12      1.54 o 
   1  10   4      148.02      143.10      3.13 o 
   2  10   4      343.34      341.72      5.58 o 
   3  10   4      338.79      313.43      5.17 o 
   4  10   4       54.38       54.82      1.73 o 
   5  10   4       49.84       53.61      1.72 o 
   6  10   4      165.45      154.07      3.46 o 
   7  10   4       10.17        9.38      0.99 o 
  -7  11   4       28.07       29.24      1.48 o 
  -6  11   4       14.29       13.97      1.02 o 
  -5  11   4       43.47       45.38      1.62 o 
  -4  11   4       65.83       65.12      1.62 o 
  -3  11   4      111.01       96.87      2.06 o 
  -2  11   4      190.76      182.04      3.80 o 
  -1  11   4      102.75      107.79      2.20 o 
   0  11   4      143.98      136.97      5.82 o 
   1  11   4       34.00       33.03      1.34 o 
   2  11   4       53.28       51.37      2.00 o 
   3  11   4       71.97       73.04      1.84 o 
   4  11   4       59.85       58.47      1.56 o 
   5  11   4        5.78        7.66      0.93 o 
   6  11   4       59.12       62.42      2.95 o 
   7  11   4        9.57       10.33      1.30 o 
  -6  12   4       14.69       15.77      1.12 o 
  -5  12   4       18.28       17.37      2.05 o 
  -4  12   4        8.65        7.39      0.82 o 
  -3  12   4       32.89       33.08      1.16 o 
  -2  12   4       62.03       64.95      2.04 o 
  -1  12   4       27.25       28.78      1.30 o 
   0  12   4      254.43      254.85      5.10 o 
   1  12   4       21.46       22.42      1.25 o 
   2  12   4       19.57       22.05      1.16 o 
   3  12   4       26.16       22.44      1.43 o 
   4  12   4       19.01       21.63      1.41 o 
   5  12   4       33.37       32.88      1.67 o 
   6  12   4       39.57       41.35      1.83 o 
  -5  13   4       11.16       11.03      1.05 o 
  -4  13   4        2.46        4.68      0.79 o 
  -3  13   4       65.47       73.59      2.38 o 
  -2  13   4       10.43       12.25      0.94 o 
  -1  13   4       34.72       33.07      1.40 o 
   0  13   4       45.54       45.32      3.42 o 
   1  13   4      101.80      106.56      3.25 o 
   2  13   4       23.15       25.73      1.62 o 
   3  13   4       29.40       28.46      1.67 o 
   4  13   4       19.37       17.97      1.73 o 
   5  13   4       20.38       23.45      1.52 o 
  -5  14   4        4.65        3.26      0.80 o 
  -4  14   4       40.74       42.36      2.06 o 
  -3  14   4       65.50       65.14      2.56 o 
  -2  14   4       13.90       13.35      3.66 o 
  -1  14   4        9.57       10.46      1.68 o 
   0  14   4        0.81       -0.07      0.89 o 
   1  14   4        7.79        7.92      1.12 o 
   2  14   4        7.80        6.51      1.13 o 
   3  14   4        8.97        9.71      1.64 o 
   4  14   4        4.53        5.79      1.48 o 
  -3  15   4       19.63       21.14      2.42 o 
  -2  15   4       81.71       92.63      3.16 o 
  -1  15   4       70.39       76.17      2.84 o 
   0  15   4        4.97        4.21      1.06 o 
   1  15   4        0.32        2.06      1.45 o 
   2  15   4       31.90       35.05      1.93 o 
   3  15   4       18.60       18.90      2.16 o 
  -1  16   4        4.67        6.51      1.80 o 
   0  16   4        8.83        8.33      1.29 o 
   1  16   4       51.49       57.38      2.53 o 
  -2 -15   5       24.11       23.99      1.58 o 
  -1 -15   5       28.25       28.94      1.64 o 
   0 -15   5       10.27       10.37      1.79 o 
   1 -15   5       15.65       15.08      1.47 o 
   2 -15   5       15.99       13.35      1.42 o 
  -4 -14   5       22.55       25.82      1.67 o 
  -3 -14   5       41.30       40.77      3.19 o 
  -2 -14   5       11.94       12.06      1.74 o 
  -1 -14   5       40.82       42.27      1.90 o 
   0 -14   5       27.57       30.00      1.56 o 
   1 -14   5        2.61        2.52      0.94 o 
   2 -14   5       16.83       17.29      1.56 o 
   3 -14   5       18.04       21.70      2.25 o 
  -5 -13   5       15.91       17.07      1.44 o 
  -4 -13   5        8.08        8.35      1.11 o 
  -3 -13   5        7.75        4.80      0.93 o 
  -2 -13   5       97.52       95.13      3.08 o 
  -1 -13   5       64.34       59.50      2.24 o 
   0 -13   5       26.13       28.44      1.12 o 
   1 -13   5        5.88        6.32      0.65 o 
   2 -13   5        2.38        1.07      0.88 o 
   3 -13   5       17.40       16.29      1.54 o 
   4 -13   5        9.12       11.66      2.28 o 
  -6 -12   5       30.97       38.21      2.37 o 
  -5 -12   5        3.71        2.98      1.38 o 
  -4 -12   5       53.88       47.62      2.16 o 
  -3 -12   5       40.47       43.99      1.97 o 
  -2 -12   5        1.95        2.06      0.74 o 
  -1 -12   5      110.51       98.00      3.46 o 
   0 -12   5       53.46       55.26      1.50 o 
   1 -12   5        6.75        5.09      0.65 o 
   2 -12   5       24.05       23.70      1.63 o 
   3 -12   5        2.64        1.50      0.93 o 
   4 -12   5        3.51        2.97      1.03 o 
   5 -12   5       25.67       27.71      2.01 o 
  -6 -11   5        0.85        0.67      0.78 o 
  -5 -11   5        7.32        6.31      0.99 o 
  -4 -11   5        9.57        9.50      2.43 o 
  -3 -11   5       14.36       12.87      1.97 o 
  -2 -11   5       76.47       69.37      2.46 o 
  -1 -11   5       56.92       52.41      1.45 o 
   0 -11   5       61.74       63.07      1.59 o 
   1 -11   5       14.57       14.36      1.01 o 
   2 -11   5        0.02       -0.24      0.54 o 
   3 -11   5       67.76       63.85      2.66 o 
   4 -11   5       31.19       31.06      1.92 o 
   5 -11   5       25.34       23.20      1.77 o 
   6 -11   5        1.88        1.39      0.80 o 
  -7 -10   5        6.98        7.06      1.39 o 
  -6 -10   5       18.73       14.98      1.28 o 
  -5 -10   5       33.21       31.17      1.93 o 
  -4 -10   5        1.08        0.31      0.69 o 
  -3 -10   5       78.08       79.11      2.61 o 
  -2 -10   5       44.00       45.37      1.97 o 
  -1 -10   5       71.63       67.98      1.87 o 
   0 -10   5       51.45       50.25      1.41 o 
   1 -10   5      274.35      282.15      4.83 o 
   2 -10   5      235.41      236.68      4.93 o 
   3 -10   5      131.68      129.55      6.92 o 
   4 -10   5        7.47        5.52      1.07 o 
   5 -10   5       83.80       81.05      2.44 o 
   6 -10   5       18.80       19.14      1.28 o 
   7 -10   5        5.49        6.26      0.96 o 
  -7  -9   5       23.50       25.19      1.63 o 
  -6  -9   5       10.05        9.90      1.07 o 
  -5  -9   5       29.45       31.86      1.94 o 
  -4  -9   5       67.07       62.81      2.30 o 
  -3  -9   5       33.46       31.96      1.56 o 
  -2  -9   5       37.71       32.24      1.11 o 
  -1  -9   5       18.98       15.46      0.89 o 
   0  -9   5      127.71      132.73      2.57 o 
   1  -9   5      309.57      298.79      5.91 o 
   2  -9   5      191.85      187.23      4.15 o 
   3  -9   5       63.75       69.58      2.68 o 
   4  -9   5      169.10      153.80      3.59 o 
   5  -9   5       15.08       18.34      1.16 o 
   6  -9   5        4.45        4.50      0.82 o 
   7  -9   5        8.67       10.83      1.18 o 
  -8  -8   5       45.63       47.47      2.48 o 
  -7  -8   5       26.26       32.42      2.44 o 
  -6  -8   5       78.31       75.24      2.65 o 
  -5  -8   5       41.43       42.44      1.85 o 
  -4  -8   5      248.05      240.30      6.02 o 
  -3  -8   5      103.19      104.18      3.32 o 
  -2  -8   5       80.37       76.60      1.87 o 
  -1  -8   5      138.86      135.75      2.57 o 
   0  -8   5      442.11      425.29      6.92 o 
   1  -8   5      189.71      188.45      4.00 o 
   2  -8   5      228.63      232.90      4.65 o 
   3  -8   5      573.17      553.29     10.28 o 
   4  -8   5       46.57       50.88      1.70 o 
   5  -8   5        6.29        5.81      0.86 o 
   6  -8   5        3.20        2.64      0.64 o 
   7  -8   5       17.15       16.00      0.87 o 
  -8  -7   5        2.82        5.33      0.94 o 
  -7  -7   5       16.30       16.93      1.30 o 
  -6  -7   5       10.00        8.93      1.71 o 
  -5  -7   5       37.85       36.86      1.73 o 
  -4  -7   5      324.05      345.00      8.11 o 
  -3  -7   5       14.16       15.63      0.87 o 
  -2  -7   5       43.88       42.11      1.17 o 
  -1  -7   5       84.76       79.09      1.72 o 
   0  -7   5       18.36       18.26      0.76 o 
   1  -7   5       61.82       56.21      1.65 o 
   2  -7   5      104.15      104.22      2.46 o 
   3  -7   5      202.16      203.64      3.20 o 
   4  -7   5       54.78       56.45      1.41 o 
   5  -7   5       69.53       75.78      2.10 o 
   6  -7   5       26.34       24.54      0.99 o 
   7  -7   5       41.91       43.66      1.32 o 
   8  -7   5       25.77       26.00      1.09 o 
  -8  -6   5        4.32        5.60      0.92 o 
  -7  -6   5      109.55      109.53      5.01 o 
  -6  -6   5        2.37        2.98      0.77 o 
  -5  -6   5       52.55       48.87      2.71 o 
  -4  -6   5      122.19      108.11      3.15 o 
  -3  -6   5      253.24      250.14      4.15 o 
  -2  -6   5       13.76       11.21      0.60 o 
  -1  -6   5      249.12      241.95      4.12 o 
   0  -6   5        2.08        2.63      0.41 o 
   1  -6   5       73.39       72.54      1.37 o 
   2  -6   5      115.52      120.34      2.02 o 
   3  -6   5       67.06       73.51      1.48 o 
   4  -6   5      106.19      104.72      1.96 o 
   5  -6   5      190.17      192.08      3.13 o 
   6  -6   5        6.48        7.42      0.64 o 
   7  -6   5        3.36        3.19      0.56 o 
   8  -6   5       21.62       19.78      0.95 o 
  -8  -5   5       46.17       50.77      2.06 o 
  -7  -5   5      106.03      109.37      3.30 o 
  -6  -5   5      171.25      164.64      4.39 o 
  -5  -5   5       61.29       62.09      2.13 o 
  -4  -5   5       60.68       59.86      1.62 o 
  -3  -5   5        2.24        2.35      0.35 o 
  -2  -5   5      218.80      218.04      2.95 o 
  -1  -5   5      492.83      487.48      6.21 o 
   0  -5   5       74.84       85.61      1.50 o 
   1  -5   5       69.01       72.20      1.56 o 
   2  -5   5       69.17       73.35      1.40 o 
   3  -5   5       61.25       65.97      1.35 o 
   4  -5   5       91.01       87.17      2.49 o 
   5  -5   5       21.22       24.26      0.91 o 
   6  -5   5      228.86      232.12      3.72 o 
   7  -5   5        1.14       -0.04      0.46 o 
   8  -5   5        0.14       -0.25      0.50 o 
  -7  -4   5        8.36        7.98      1.01 o 
  -6  -4   5       18.89       16.62      0.81 o 
  -5  -4   5       79.63       77.10      1.47 o 
  -4  -4   5      105.06      107.09      1.64 o 
  -3  -4   5        0.78        0.50      0.24 o 
  -2  -4   5       82.14       77.48      1.25 o 
  -1  -4   5      259.64      282.46      4.04 o 
   0  -4   5        0.17        0.13      0.27 o 
   1  -4   5      108.31       98.69      1.63 o 
   2  -4   5        7.68        7.93      0.45 o 
   3  -4   5       12.58       11.66      1.01 o 
   4  -4   5       42.34       43.15      1.11 o 
   5  -4   5        7.01        7.65      0.59 o 
   6  -4   5       40.00       39.54      1.14 o 
   7  -4   5       51.74       51.88      1.35 o 
   8  -4   5       24.70       21.56      0.95 o 
  -9  -3   5        0.02        0.86      1.04 o 
  -7  -3   5       62.17       66.53      2.46 o 
  -6  -3   5       68.07       71.82      1.64 o 
  -5  -3   5        9.68        9.39      0.58 o 
  -4  -3   5       81.92       85.43      1.26 o 
  -3  -3   5       29.25       32.78      0.73 o 
  -2  -3   5       30.35       27.93      0.66 o 
  -1  -3   5      218.16      216.34      3.19 o 
   0  -3   5      333.22      335.62      5.37 o 
   1  -3   5      524.75      572.30      7.80 o 
   2  -3   5      382.92      393.99      7.26 o 
   3  -3   5       82.99       95.48      1.67 o 
   4  -3   5       28.06       28.51      0.87 o 
   5  -3   5       53.39       51.98      1.27 o 
   6  -3   5      152.35      143.48      2.53 o 
   7  -3   5        6.26        5.72      0.58 o 
   8  -3   5       35.57       38.75      1.23 o 
   9  -3   5        3.31        3.33      0.76 o 
  -9  -2   5        7.74        7.63      1.07 o 
  -8  -2   5        8.18        9.13      1.08 o 
  -7  -2   5       75.46       77.47      1.76 o 
  -5  -2   5       52.24       49.44      1.34 o 
  -4  -2   5       48.44       41.44      0.76 o 
  -3  -2   5      105.04       88.00      1.38 o 
  -2  -2   5      313.07      310.06      4.41 o 
  -1  -2   5       49.82       47.15      0.96 o 
   0  -2   5     1237.98     1183.83     25.66 o 
   1  -2   5     1052.43     1029.18     44.83 o 
   2  -2   5       59.68       54.06      1.09 o 
   3  -2   5       45.27       46.31      1.03 o 
   4  -2   5       52.14       48.96      1.13 o 
   5  -2   5      329.07      320.74      4.76 o 
   6  -2   5       52.61       47.83      1.24 o 
   7  -2   5      107.45      107.49      2.08 o 
   8  -2   5      122.09      124.66      4.15 o 
   9  -2   5        0.47        0.47      0.84 o 
  -9  -1   5        2.31        1.51      0.90 o 
  -8  -1   5       24.76       23.43      1.48 o 
  -7  -1   5       14.75       15.63      1.15 o 
  -6  -1   5       52.42       56.86      1.38 o 
  -5  -1   5       22.98       21.62      0.90 o 
  -4  -1   5       72.31       72.65      1.50 o 
  -3  -1   5      132.16      129.14      3.24 o 
  -2  -1   5      223.37      204.62      8.27 o 
  -1  -1   5       68.85       68.98      1.45 o 
   0  -1   5        7.09        7.78      0.57 o 
   1  -1   5      276.35      315.00      4.43 o 
   2  -1   5       58.13       54.44      1.07 o 
   3  -1   5       26.86       25.27      0.74 o 
   4  -1   5       23.43       26.93      0.83 o 
   5  -1   5       87.85       86.77      1.68 o 
   6  -1   5      180.13      175.32      2.91 o 
   7  -1   5       89.84       91.14      2.33 o 
   8  -1   5       10.59        9.45      0.89 o 
   9  -1   5       20.91       20.29      1.23 o 
  -9   0   5        2.54        0.85      0.83 o 
  -8   0   5       27.31       25.73      3.25 o 
  -7   0   5       16.77       14.29      1.13 o 
  -6   0   5        9.16       13.38      1.90 o 
  -5   0   5       36.95       31.37      0.93 o 
  -4   0   5      194.10      200.02      4.62 o 
  -3   0   5      310.99      338.41      5.39 o 
  -2   0   5        7.60        4.30      0.37 o 
  -1   0   5       76.23       83.32      1.62 o 
   0   0   5     1080.08     1087.79     14.54 o 
   1   0   5      138.24      130.34      2.03 o 
   2   0   5        8.08        9.69      0.52 o 
   3   0   5      243.86      240.94      3.57 o 
   4   0   5        3.45        3.81      0.61 o 
   5   0   5       21.51       17.99      0.70 o 
   6   0   5        9.54        8.01      0.69 o 
   7   0   5      138.44      135.05      2.42 o 
   8   0   5      104.54      112.64      3.86 o 
   9   0   5       94.59       95.53      2.62 o 
  -9   1   5        2.20        1.96      0.92 o 
  -8   1   5       23.95       21.97      1.44 o 
  -7   1   5       15.21       15.05      1.19 o 
  -6   1   5       52.71       55.54      2.05 o 
  -5   1   5       22.17       21.92      0.94 o 
  -4   1   5       72.12       70.44      2.22 o 
  -3   1   5      131.51      133.74      2.77 o 
  -2   1   5      222.85      220.46      3.47 o 
  -1   1   5       68.54       68.03      1.40 o 
   0   1   5        6.81        7.03      0.42 o 
   1   1   5      277.48      312.90      4.43 o 
   2   1   5       57.86       52.80      1.06 o 
   3   1   5       26.48       24.07      0.83 o 
   4   1   5       24.70       28.37      0.83 o 
   5   1   5       88.33       87.11      2.10 o 
   6   1   5      181.66      179.13      2.91 o 
   7   1   5       88.11       88.97      2.32 o 
   8   1   5       11.12       10.13      0.90 o 
   9   1   5       21.28       27.16      1.32 o 
  -9   2   5        7.91        8.97      1.14 o 
  -8   2   5        8.60        8.30      1.37 o 
  -7   2   5       76.12       77.74      2.69 o 
  -6   2   5      255.39      238.63      5.92 o 
  -5   2   5       49.42       44.31      1.81 o 
  -4   2   5       51.27       45.69      2.61 o 
  -3   2   5      106.07       88.32      1.94 o 
  -2   2   5      308.07      311.69      4.94 o 
  -1   2   5       47.10       44.32      1.22 o 
   0   2   5     1250.70     1198.94     15.46 o 
   1   2   5     1039.86     1047.66     13.90 o 
   2   2   5       60.74       54.57      1.08 o 
   3   2   5       43.87       46.57      1.02 o 
   4   2   5       52.32       48.62      1.11 o 
   5   2   5      329.95      323.55      5.24 o 
   6   2   5       51.35       47.28      1.22 o 
   7   2   5      108.03      106.97      2.61 o 
   8   2   5      122.20      121.94      3.83 o 
   9   2   5        0.47        0.54      0.72 o 
  -9   3   5        0.01       -0.63      0.83 o 
  -8   3   5       12.40        9.52      1.41 o 
  -7   3   5       63.58       68.07      2.52 o 
  -6   3   5       67.54       72.34      2.50 o 
  -5   3   5       10.28        9.96      0.94 o 
  -4   3   5       83.30       82.97      2.56 o 
  -3   3   5       29.65       31.83      1.03 o 
  -2   3   5       30.62       29.12      0.93 o 
  -1   3   5      219.34      220.44      4.13 o 
   0   3   5      330.06      341.86      4.97 o 
   1   3   5      525.57      568.43      7.81 o 
   2   3   5      384.90      401.43      5.59 o 
   3   3   5       80.98       91.12      1.64 o 
   4   3   5       28.30       28.81      1.08 o 
   5   3   5       56.03       55.23      1.26 o 
   6   3   5      153.74      148.36      2.80 o 
   7   3   5        5.69        4.11      0.69 o 
   8   3   5       35.04       39.66      1.53 o 
   9   3   5        3.10        3.57      0.73 o 
  -9   4   5       58.08       53.15      4.65 o 
  -8   4   5       20.28       20.09      1.47 o 
  -7   4   5        9.00        9.28      1.14 o 
  -6   4   5       19.01       18.14      1.28 o 
  -5   4   5       80.42       77.01      2.57 o 
  -4   4   5      104.97      104.06      2.38 o 
  -3   4   5        0.43        0.75      0.37 o 
  -2   4   5       80.97       75.70      1.80 o 
  -1   4   5      254.61      281.82      4.44 o 
   0   4   5        0.22        0.35      0.24 o 
   1   4   5      105.09       93.21      1.61 o 
   2   4   5        6.65        5.90      0.39 o 
   3   4   5       13.98       13.52      0.55 o 
   4   4   5       42.87       47.41      1.09 o 
   5   4   5        7.19        8.66      0.79 o 
   6   4   5       41.01       42.51      1.44 o 
   7   4   5       51.15       47.29      1.61 o 
   8   4   5       24.33       22.27      1.20 o 
  -9   5   5       15.71       14.96      1.38 o 
  -8   5   5       45.14       47.88      2.22 o 
  -7   5   5      107.77      110.70      3.48 o 
  -6   5   5      170.58      163.95      4.54 o 
  -5   5   5       60.24       59.42      2.91 o 
  -4   5   5       60.69       58.65      1.63 o 
  -3   5   5        2.29        2.45      0.65 o 
  -2   5   5      218.87      217.54      4.23 o 
  -1   5   5      494.69      492.37      7.49 o 
   0   5   5       74.10       84.96      1.47 o 
   1   5   5       69.37       75.44      1.34 o 
   2   5   5       71.72       74.84      1.38 o 
   3   5   5       62.57       68.07      1.72 o 
   4   5   5       89.85       93.12      1.68 o 
   5   5   5       22.22       23.68      1.85 o 
   6   5   5      226.90      232.19      4.69 o 
   7   5   5        0.89        1.25      0.57 o 
   8   5   5        0.22        0.12      0.63 o 
  -8   6   5        4.21        4.95      1.04 o 
  -7   6   5      109.21      111.38      3.54 o 
  -6   6   5        2.79        2.28      0.87 o 
  -5   6   5       50.69       45.86      2.27 o 
  -4   6   5      126.84      111.58      2.58 o 
  -3   6   5      249.31      236.64      4.75 o 
  -2   6   5       14.39       10.60      0.71 o 
  -1   6   5      254.21      245.97      3.99 o 
   0   6   5        1.37        2.49      0.38 o 
   1   6   5       74.27       72.23      1.35 o 
   2   6   5      114.66      120.37      2.00 o 
   3   6   5       67.84       74.87      1.59 o 
   4   6   5      108.35      108.85      1.91 o 
   5   6   5      188.75      188.99      3.94 o 
   6   6   5        6.01        5.78      0.91 o 
   7   6   5        3.61        3.39      0.68 o 
   8   6   5       21.23       20.17      1.24 o 
  -8   7   5        2.87        5.15      1.09 o 
  -7   7   5       16.93       18.63      1.41 o 
  -6   7   5        9.47        9.04      1.09 o 
  -5   7   5       37.56       36.82      1.41 o 
  -4   7   5      324.83      337.68      6.50 o 
  -3   7   5       13.88       13.71      0.86 o 
  -2   7   5       43.91       40.25      1.34 o 
  -1   7   5       84.26       79.54      1.65 o 
   0   7   5       18.23       16.87      0.74 o 
   1   7   5       63.72       58.10      1.20 o 
   2   7   5      101.44       99.25      2.06 o 
   3   7   5      203.05      205.45      3.16 o 
   4   7   5       54.12       54.99      1.24 o 
   5   7   5       67.15       68.67      1.95 o 
   6   7   5       26.78       23.69      1.15 o 
   7   7   5       42.54       43.63      1.62 o 
   8   7   5       26.08       26.15      1.39 o 
  -8   8   5       45.44       52.98      5.31 o 
  -7   8   5       26.24       34.83      2.25 o 
  -6   8   5       76.70       73.17      2.13 o 
  -5   8   5       40.68       40.68      1.50 o 
  -4   8   5      252.31      238.83      5.90 o 
  -3   8   5      100.40       95.44      2.41 o 
  -2   8   5       77.99       74.23      1.97 o 
  -1   8   5      138.45      131.89      2.94 o 
   0   8   5      447.59      431.97      6.76 o 
   1   8   5      194.85      197.76      3.04 o 
   2   8   5      223.17      226.13      3.89 o 
   3   8   5      573.87      558.38      7.77 o 
   4   8   5       44.93       46.97      2.01 o 
   5   8   5        6.28        6.46      0.70 o 
   6   8   5        3.55        4.44      0.68 o 
   7   8   5       17.13       15.11      1.05 o 
  -7   9   5       22.90       25.13      1.72 o 
  -6   9   5       10.28       12.04      0.94 o 
  -5   9   5       30.11       27.48      1.29 o 
  -4   9   5       66.18       63.21      1.88 o 
  -3   9   5       33.00       32.24      1.31 o 
  -2   9   5       37.68       34.95      1.33 o 
  -1   9   5       18.87       15.80      1.02 o 
   0   9   5      127.13      130.10      2.51 o 
   1   9   5      312.60      306.58      5.17 o 
   2   9   5      188.41      177.59      3.40 o 
   3   9   5       62.53       68.37      1.29 o 
   4   9   5      169.77      159.41      3.42 o 
   5   9   5       15.72       20.25      1.06 o 
   6   9   5        5.02        5.58      0.76 o 
   7   9   5        9.07       10.50      0.91 o 
  -7  10   5        6.63        7.59      1.15 o 
  -6  10   5       18.77       16.94      1.11 o 
  -5  10   5       34.27       34.33      1.44 o 
  -4  10   5        1.31        1.04      0.59 o 
  -3  10   5       77.04       76.27      2.60 o 
  -2  10   5       43.54       47.82      1.60 o 
  -1  10   5       72.47       71.58      1.95 o 
   0  10   5       53.29       54.36      1.44 o 
   1  10   5      277.91      281.27      4.74 o 
   2  10   5      230.15      236.14      3.66 o 
   3  10   5      131.15      121.93      2.86 o 
   4  10   5        7.83        6.37      0.63 o 
   5  10   5       85.88       83.55      2.95 o 
   6  10   5       18.18       19.43      1.14 o 
   7  10   5        5.22        5.89      0.82 o 
  -6  11   5        0.83        2.39      0.73 o 
  -5  11   5        7.49        5.90      0.83 o 
  -4  11   5        9.28       10.60      0.93 o 
  -3  11   5       14.37       12.31      0.94 o 
  -2  11   5       76.60       75.02      2.10 o 
  -1  11   5       57.06       52.84      1.72 o 
   0  11   5       60.87       58.16      1.82 o 
   1  11   5       14.17       12.62      1.03 o 
   2  11   5        0.03       -0.28      0.40 o 
   3  11   5       69.69       66.65      1.94 o 
   4  11   5       30.23       25.76      1.17 o 
   5  11   5       24.67       26.07      1.08 o 
   6  11   5        1.81        1.03      0.72 o 
  -6  12   5       31.02       41.81      2.46 o 
  -5  12   5        3.38        2.08      0.75 o 
  -4  12   5       55.47       54.56      2.09 o 
  -3  12   5       39.61       41.07      1.63 o 
  -2  12   5        1.60        1.13      0.63 o 
  -1  12   5      109.56       99.94      2.55 o 
   0  12   5       51.62       53.00      2.31 o 
   1  12   5        7.48        5.19      0.63 o 
   2  12   5       23.69       18.77      1.56 o 
   3  12   5        2.78        1.85      0.58 o 
   4  12   5        3.88        2.70      0.67 o 
   5  12   5       25.93       26.05      1.48 o 
  -5  13   5       16.35       15.72      1.18 o 
  -4  13   5        7.99        8.14      0.95 o 
  -3  13   5        7.72        6.16      0.86 o 
  -2  13   5       97.57       96.73      2.60 o 
  -1  13   5       64.47       62.75      1.98 o 
   0  13   5       26.55       26.68      1.31 o 
   1  13   5        6.18        5.71      0.77 o 
   2  13   5        2.59        1.55      0.62 o 
   3  13   5       17.60       17.96      1.32 o 
   4  13   5        9.71       12.25      2.20 o 
  -4  14   5       23.11       26.09      1.45 o 
  -3  14   5       40.52       43.40      2.42 o 
  -2  14   5       11.45       11.71      1.28 o 
  -1  14   5       41.33       43.42      2.05 o 
   0  14   5       28.27       34.42      2.65 o 
   1  14   5        2.31        2.67      1.40 o 
   2  14   5       16.70       17.52      2.24 o 
   3  14   5       18.22       22.12      1.49 o 
  -2  15   5       24.08       27.83      2.64 o 
  -1  15   5       28.25       29.10      2.69 o 
   0  15   5       10.21       11.58      1.93 o 
   1  15   5       15.72       17.10      1.99 o 
   2  15   5       15.75       12.97      1.91 o 
  -2 -14   6        2.39        4.20      1.03 o 
  -1 -14   6       35.09       37.59      1.83 o 
   0 -14   6        2.51        0.50      1.06 o 
   1 -14   6        7.03        7.37      1.54 o 
   2 -14   6        4.45        3.48      1.37 o 
  -4 -13   6        7.00        8.69      1.16 o 
  -3 -13   6        4.60        4.79      1.24 o 
  -2 -13   6       26.24       24.95      1.50 o 
  -1 -13   6        0.13        0.88      0.74 o 
   0 -13   6        0.79        0.25      0.54 o 
   1 -13   6        0.21        0.11      0.64 o 
   2 -13   6        5.52        3.98      1.11 o 
   3 -13   6       16.67       16.77      1.65 o 
  -5 -12   6       31.71       37.02      2.48 o 
  -4 -12   6       23.91       21.99      1.56 o 
  -3 -12   6       11.99       11.91      1.21 o 
  -2 -12   6        9.95       10.85      1.10 o 
  -1 -12   6       21.43       24.07      1.48 o 
   0 -12   6       14.27       12.06      0.81 o 
   1 -12   6       10.01       11.09      0.95 o 
   2 -12   6        5.22        3.23      1.04 o 
   3 -12   6       37.56       40.04      3.00 o 
   4 -12   6       10.15       10.48      1.43 o 
  -5 -11   6       29.28       30.25      1.77 o 
  -4 -11   6        8.93       10.67      1.15 o 
  -3 -11   6        6.03        6.26      0.94 o 
  -2 -11   6       64.26       61.85      4.46 o 
  -1 -11   6        5.59        5.47      0.82 o 
   0 -11   6       56.06       53.12      1.52 o 
   1 -11   6       27.18       24.09      1.25 o 
   2 -11   6       14.55       11.44      0.96 o 
   3 -11   6       54.69       55.85      2.54 o 
   4 -11   6        5.70        4.07      1.15 o 
   5 -11   6        6.47        7.78      1.34 o 
  -6 -10   6       12.34       12.34      1.22 o 
  -5 -10   6       12.47       14.85      1.75 o 
  -4 -10   6        4.86        5.29      0.90 o 
  -3 -10   6        5.81        5.72      0.86 o 
  -2 -10   6       18.68       18.37      2.13 o 
  -1 -10   6        0.19       -0.30      0.48 o 
   0 -10   6       71.69       75.63      1.81 o 
   1 -10   6       43.15       41.35      1.55 o 
   2 -10   6       21.36       21.54      3.56 o 
   3 -10   6       58.28       62.81      2.62 o 
   4 -10   6       66.71       67.79      2.85 o 
   5 -10   6        0.08       -0.69      0.89 o 
   6 -10   6        3.85        3.03      0.84 o 
  -7  -9   6       12.82       14.11      1.84 o 
  -6  -9   6       23.65       27.24      1.67 o 
  -5  -9   6       30.69       32.31      1.70 o 
  -4  -9   6       53.71       54.82      2.20 o 
  -3  -9   6        2.58        3.26      0.76 o 
  -2  -9   6       71.03       68.89      1.69 o 
  -1  -9   6        5.73        4.00      0.57 o 
   0  -9   6       73.42       79.78      2.17 o 
   1  -9   6       47.81       42.27      1.59 o 
   2  -9   6       89.49       95.67      4.52 o 
   3  -9   6       24.29       21.19      1.56 o 
   4  -9   6       14.59       13.74      1.39 o 
   5  -9   6        0.38        0.32      0.87 o 
   6  -9   6        2.48        1.87      0.75 o 
  -7  -8   6       23.20       29.50      1.75 o 
  -6  -8   6       55.33       53.34      2.25 o 
  -5  -8   6        6.01        4.97      1.09 o 
  -4  -8   6        0.57       -0.37      1.33 o 
  -3  -8   6       39.60       34.17      1.61 o 
  -2  -8   6      182.73      189.32      3.44 o 
  -1  -8   6      229.24      221.50      3.94 o 
   0  -8   6      144.64      132.02      3.02 o 
   1  -8   6      389.98      389.86      7.40 o 
   2  -8   6      232.51      209.96      5.74 o 
   3  -8   6       93.91       94.18      3.21 o 
   4  -8   6        8.93        9.60      0.90 o 
   5  -8   6       41.29       41.15      1.66 o 
   6  -8   6        0.02       -0.69      0.46 o 
   7  -8   6       10.31       11.95      0.94 o 
  -7  -7   6       16.85       17.02      1.82 o 
  -6  -7   6       26.81       28.48      1.60 o 
  -5  -7   6        2.78        1.31      0.73 o 
  -4  -7   6      218.19      220.03      5.56 o 
  -3  -7   6       33.96       31.27      1.29 o 
  -2  -7   6       45.68       48.33      1.37 o 
  -1  -7   6      250.01      245.26      4.20 o 
   0  -7   6      175.85      173.68      3.70 o 
   1  -7   6      123.14      125.14      4.12 o 
   2  -7   6       25.51       22.06      2.65 o 
   3  -7   6       23.42       24.81      1.67 o 
   4  -7   6       31.35       30.46      1.01 o 
   5  -7   6        9.23        9.95      0.68 o 
   6  -7   6       12.50       14.50      0.83 o 
   7  -7   6        5.60        3.43      0.63 o 
  -8  -6   6        5.51        6.91      0.99 o 
  -7  -6   6       11.75       14.61      1.55 o 
  -6  -6   6       84.76       80.66      3.11 o 
  -5  -6   6      290.69      286.54      7.95 o 
  -4  -6   6      136.32      139.11      3.79 o 
  -3  -6   6      122.80      114.61      2.30 o 
  -2  -6   6       15.15       11.80      0.69 o 
  -1  -6   6       55.43       59.66      1.76 o 
   0  -6   6      196.79      202.16      4.23 o 
   1  -6   6      150.33      143.63      3.21 o 
   2  -6   6       71.11       69.87      1.65 o 
   3  -6   6       52.94       46.17      1.19 o 
   4  -6   6        0.16       -0.38      0.43 o 
   5  -6   6      164.86      164.06      2.86 o 
   6  -6   6        0.59       -0.21      0.58 o 
   7  -6   6        0.28       -0.53      0.51 o 
  -8  -5   6        6.18        6.54      0.92 o 
  -7  -5   6       34.81       30.30      1.62 o 
  -6  -5   6      131.39      144.02      4.08 o 
  -5  -5   6       48.12       58.37      2.12 o 
  -4  -5   6       30.93       31.90      1.50 o 
  -3  -5   6       19.46       21.20      0.90 o 
  -2  -5   6       37.10       38.32      1.14 o 
  -1  -5   6        6.24        5.58      0.78 o 
   0  -5   6      100.36       95.95      1.71 o 
   1  -5   6       88.38       86.29      1.83 o 
   2  -5   6       19.45       16.11      0.84 o 
   3  -5   6        9.74       10.85      0.60 o 
   4  -5   6      194.35      178.41      7.68 o 
   5  -5   6       68.25       58.97      1.42 o 
   6  -5   6        7.53        7.22      0.63 o 
   7  -5   6        0.14       -0.10      0.47 o 
   8  -5   6        0.68        0.62      0.74 o 
  -8  -4   6       28.95       21.70      1.87 o 
  -7  -4   6        1.27        1.59      0.70 o 
  -6  -4   6       31.85       32.19      1.56 o 
  -5  -4   6       29.76       26.22      1.42 o 
  -4  -4   6       48.38       48.91      1.02 o 
  -3  -4   6       19.25       22.03      0.67 o 
  -2  -4   6      211.02      208.64      3.15 o 
  -1  -4   6       91.49       95.04      1.66 o 
   0  -4   6       88.83       88.53      2.55 o 
   1  -4   6      260.98      260.97      4.41 o 
   2  -4   6        5.63        7.32      0.63 o 
   3  -4   6      699.22      718.24     12.77 o 
   4  -4   6       21.30       20.71      0.79 o 
   5  -4   6        7.77        9.89      0.64 o 
   6  -4   6      112.26      101.02      2.21 o 
   7  -4   6       28.50       34.62      1.17 o 
   8  -4   6        1.22        1.84      0.58 o 
  -7  -3   6       19.49       19.49      1.74 o 
  -6  -3   6        2.22        2.71      0.49 o 
  -5  -3   6       52.17       51.35      1.32 o 
  -4  -3   6       51.79       48.50      1.00 o 
  -3  -3   6       11.84       12.08      0.54 o 
  -2  -3   6      163.85      157.53      2.48 o 
  -1  -3   6       12.79       10.68      0.70 o 
   0  -3   6      362.62      392.59      6.17 o 
   1  -3   6      655.79      641.37     10.13 o 
   2  -3   6      239.85      194.35      8.77 o 
   3  -3   6      235.08      240.62      3.68 o 
   4  -3   6      531.57      552.05      7.81 o 
   5  -3   6       89.10       80.56      1.66 o 
   6  -3   6        6.43        6.68      0.67 o 
   7  -3   6       22.60       24.24      0.98 o 
   8  -3   6       14.34       16.14      0.88 o 
  -8  -2   6       28.24       26.69      1.59 o 
  -7  -2   6       20.90       17.56      0.87 o 
  -6  -2   6       23.91       25.30      1.32 o 
  -5  -2   6       14.08       13.27      0.72 o 
  -4  -2   6       49.31       44.45      1.23 o 
  -3  -2   6       78.42       75.00      1.40 o 
  -2  -2   6      290.66      281.01      4.07 o 
  -1  -2   6        8.91        7.47      0.77 o 
   0  -2   6       37.39       37.80      1.60 o 
   1  -2   6      507.06      510.48      7.96 o 
   2  -2   6       91.78       95.26      1.70 o 
   3  -2   6      265.95      263.61      3.99 o 
   4  -2   6      185.63      193.30      3.05 o 
   5  -2   6       23.39       24.19      0.90 o 
   6  -2   6       44.22       48.87      1.27 o 
   7  -2   6        0.41       -0.12      0.63 o 
   8  -2   6        5.19        5.63      0.69 o 
  -8  -1   6        2.33        2.15      0.84 o 
  -7  -1   6       47.24       49.26      2.53 o 
  -6  -1   6       24.32       26.63      1.13 o 
  -5  -1   6       27.96       28.19      0.83 o 
  -4  -1   6       81.81       80.98      1.50 o 
  -3  -1   6       35.30       37.26      0.91 o 
  -2  -1   6      245.59      245.91      4.09 o 
  -1  -1   6       26.87       30.21      1.00 o 
   0  -1   6      141.83      126.71      2.36 o 
   1  -1   6       88.33       90.12      1.88 o 
   2  -1   6        8.10        7.77      0.45 o 
   3  -1   6      133.50      127.71      2.13 o 
   4  -1   6       40.26       42.20      1.08 o 
   5  -1   6        3.00        2.26      0.45 o 
   6  -1   6       71.92       74.41      1.61 o 
   7  -1   6       41.80       39.30      1.19 o 
   8  -1   6      104.23      110.06      2.83 o 
  -8   0   6        8.86       13.91      1.23 o 
  -7   0   6        0.04       -0.26      0.67 o 
  -6   0   6      129.15      124.15      2.43 o 
  -5   0   6       34.52       33.82      2.27 o 
  -4   0   6        2.66        3.55      0.52 o 
  -3   0   6      115.28       96.72      1.97 o 
  -2   0   6      361.28      330.18      5.33 o 
  -1   0   6      621.73      584.35      9.06 o 
   0   0   6       11.52        8.91      0.56 o 
   1   0   6        6.85        7.14      0.56 o 
   2   0   6      480.37      509.04      7.09 o 
   3   0   6       25.98       27.90      1.16 o 
   4   0   6        1.18        0.70      0.36 o 
   5   0   6       70.55       65.54      1.44 o 
   6   0   6        8.62       10.15      0.64 o 
   7   0   6        8.68       11.43      0.87 o 
   8   0   6        4.30        4.19      0.78 o 
  -8   1   6        2.16        1.58      0.90 o 
  -7   1   6       47.06       48.22      2.10 o 
  -6   1   6       25.80       27.19      1.16 o 
  -5   1   6       29.60       31.34      1.19 o 
  -4   1   6       81.02       81.46      2.03 o 
  -3   1   6       36.95       38.42      2.04 o 
  -2   1   6      247.97      248.19      4.13 o 
  -1   1   6       27.23       29.43      0.92 o 
   0   1   6      139.61      127.38      2.37 o 
   1   1   6       88.90       90.59      1.86 o 
   2   1   6        8.10        6.47      0.56 o 
   3   1   6      133.44      122.17      2.10 o 
   4   1   6       40.51       42.40      1.16 o 
   5   1   6        3.21        3.04      0.43 o 
   6   1   6       71.21       77.11      2.03 o 
   7   1   6       41.86       39.65      1.34 o 
   8   1   6      104.54      112.81      2.85 o 
  -8   2   6       28.23       29.51      2.90 o 
  -7   2   6       21.01       20.59      1.41 o 
  -6   2   6       24.44       25.92      1.52 o 
  -5   2   6       13.94       11.69      1.04 o 
  -4   2   6       48.18       43.49      1.41 o 
  -3   2   6       81.40       75.07      1.91 o 
  -2   2   6      284.30      277.01      5.38 o 
  -1   2   6       10.39        9.48      0.81 o 
   0   2   6       34.14       35.95      1.04 o 
   1   2   6      504.20      502.62      7.01 o 
   2   2   6       94.47       95.86      1.68 o 
   3   2   6      272.25      271.50      3.99 o 
   4   2   6      180.53      186.54      3.01 o 
   5   2   6       24.99       26.60      0.92 o 
   6   2   6       45.12       47.16      1.25 o 
   7   2   6        0.53       -0.69      0.53 o 
   8   2   6        5.42        5.86      0.80 o 
  -8   3   6       26.44       26.99      1.92 o 
  -7   3   6       18.48       17.78      1.34 o 
  -6   3   6        2.49        3.90      0.85 o 
  -5   3   6       52.26       50.74      2.06 o 
  -4   3   6       52.76       48.33      1.89 o 
  -3   3   6       11.75       12.53      0.83 o 
  -2   3   6      162.74      158.11      3.34 o 
  -1   3   6       13.69       11.85      0.73 o 
   0   3   6      359.08      378.58      6.18 o 
   1   3   6      658.61      664.79      8.97 o 
   2   3   6      238.90      210.81      3.11 o 
   3   3   6      234.88      243.32      3.66 o 
   4   3   6      533.20      556.25      7.79 o 
   5   3   6       87.82       78.70      2.06 o 
   6   3   6        6.67        4.90      0.55 o 
   7   3   6       22.57       25.65      1.21 o 
   8   3   6       14.04       12.98      1.18 o 
  -8   4   6       28.86       27.79      2.03 o 
  -7   4   6        1.22        1.29      1.86 o 
  -6   4   6       31.49       29.24      1.87 o 
  -5   4   6       30.36       26.46      1.51 o 
  -4   4   6       47.13       48.74      1.95 o 
  -3   4   6       20.02       21.88      1.31 o 
  -2   4   6      213.00      206.47      4.22 o 
  -1   4   6       88.86       90.42      2.23 o 
   0   4   6       84.63       86.65      1.75 o 
   1   4   6      267.77      264.48      3.87 o 
   2   4   6        4.53        5.51      0.42 o 
   3   4   6      700.38      707.49      9.80 o 
   4   4   6       19.67       13.89      1.14 o 
   5   4   6        8.43       11.25      0.91 o 
   6   4   6      112.62      104.96      2.57 o 
   7   4   6       28.34       36.84      1.45 o 
   8   4   6        1.26        1.41      0.68 o 
  -8   5   6        6.21        5.15      1.14 o 
  -7   5   6       34.44       31.17      1.82 o 
  -6   5   6      132.71      155.67      4.38 o 
  -5   5   6       48.84       56.81      2.27 o 
  -4   5   6       29.61       27.53      1.54 o 
  -3   5   6       20.16       21.33      1.33 o 
  -2   5   6       37.84       38.84      2.39 o 
  -1   5   6        6.62        5.85      0.59 o 
   0   5   6       98.95       93.84      1.89 o 
   1   5   6       89.43       84.54      1.56 o 
   2   5   6       19.13       15.39      0.63 o 
   3   5   6        9.71        9.33      0.57 o 
   4   5   6      196.20      176.48      9.42 o 
   5   5   6       66.98       61.31      1.38 o 
   6   5   6        7.13        6.83      0.76 o 
   7   5   6        0.09       -0.82      0.55 o 
   8   5   6        0.72        1.40      0.70 o 
  -8   6   6        5.37        5.12      1.32 o 
  -7   6   6       11.82       13.05      1.38 o 
  -6   6   6       83.82       81.39      8.42 o 
  -5   6   6      291.70      287.72      8.50 o 
  -4   6   6      134.71      133.65      3.91 o 
  -3   6   6      123.72      114.54      3.41 o 
  -2   6   6       16.51       13.25      1.07 o 
  -1   6   6       56.49       62.30      1.68 o 
   0   6   6      192.13      200.23      3.49 o 
   1   6   6      154.70      146.34      2.68 o 
   2   6   6       68.05       64.43      1.35 o 
   3   6   6       54.98       50.96      1.17 o 
   4   6   6        0.33       -0.42      0.37 o 
   5   6   6      162.97      172.65      3.64 o 
   6   6   6        0.77       -0.32      0.72 o 
   7   6   6        0.19        0.20      0.62 o 
  -7   7   6       16.20       19.85      2.22 o 
  -6   7   6       27.32       29.16      1.78 o 
  -5   7   6        2.88        2.77      0.88 o 
  -4   7   6      214.95      215.63      5.66 o 
  -3   7   6       34.91       30.82      2.48 o 
  -2   7   6       47.24       51.01      2.00 o 
  -1   7   6      247.05      234.56      4.74 o 
   0   7   6      175.47      171.92      3.13 o 
   1   7   6      124.24      128.06      2.45 o 
   2   7   6       25.98       22.87      0.81 o 
   3   7   6       23.88       26.86      1.16 o 
   4   7   6       30.60       29.50      0.94 o 
   5   7   6        9.34       10.61      0.84 o 
   6   7   6       12.52       16.80      1.06 o 
   7   7   6        5.96        6.58      0.82 o 
  -7   8   6       23.54       28.82      1.87 o 
  -6   8   6       55.58       56.66      5.68 o 
  -5   8   6        5.67        5.60      1.02 o 
  -4   8   6        0.47        0.51      0.78 o 
  -3   8   6       40.85       37.15      1.79 o 
  -2   8   6      181.41      184.80      4.94 o 
  -1   8   6      234.72      222.49      4.50 o 
   0   8   6      140.19      131.05      2.77 o 
   1   8   6      389.31      384.97      6.30 o 
   2   8   6      238.18      217.78      3.90 o 
   3   8   6       90.74       91.49      2.34 o 
   4   8   6        8.14        8.40      0.77 o 
   5   8   6       41.74       44.83      1.57 o 
   6   8   6        0.05        0.07      0.61 o 
   7   8   6        9.86       10.64      1.58 o 
  -7   9   6       13.23       19.01      2.83 o 
  -6   9   6       23.31       27.61      1.76 o 
  -5   9   6       29.69       29.79      1.76 o 
  -4   9   6       55.29       61.56      2.40 o 
  -3   9   6        2.30        2.95      1.24 o 
  -2   9   6       72.14       65.30      2.30 o 
  -1   9   6        5.97        4.54      0.69 o 
   0   9   6       72.35       77.60      2.10 o 
   1   9   6       47.93       42.92      1.48 o 
   2   9   6       89.03       93.70      2.60 o 
   3   9   6       24.96       22.99      1.08 o 
   4   9   6       13.96       14.53      0.97 o 
   5   9   6        0.41        0.07      0.58 o 
   6   9   6        2.53        1.77      0.70 o 
  -6  10   6       12.36       11.84      1.35 o 
  -5  10   6       12.07       15.83      1.43 o 
  -4  10   6        4.81        3.19      0.95 o 
  -3  10   6        6.03        5.96      1.09 o 
  -2  10   6       18.67       17.79      1.02 o 
  -1  10   6        0.13        1.19      0.58 o 
   0  10   6       70.75       72.31      2.06 o 
   1  10   6       42.48       39.89      1.54 o 
   2  10   6       21.91       18.90      1.08 o 
   3  10   6       56.27       58.17      1.81 o 
   4  10   6       68.45       68.58      2.02 o 
   5  10   6        0.08       -0.52      0.61 o 
   6  10   6        3.66        4.23      1.20 o 
  -5  11   6       29.16       31.61      1.91 o 
  -4  11   6        9.23       10.13      1.98 o 
  -3  11   6        5.64        6.79      1.04 o 
  -2  11   6       64.05       63.32      1.97 o 
  -1  11   6        5.73        6.18      0.88 o 
   0  11   6       55.98       52.99      1.97 o 
   1  11   6       27.35       22.96      0.99 o 
   2  11   6       15.00       14.02      0.96 o 
   3  11   6       53.87       52.09      1.93 o 
   4  11   6        6.05        5.22      0.75 o 
   5  11   6        6.83        4.99      1.51 o 
  -5  12   6       31.30       34.28      2.02 o 
  -4  12   6       23.33       24.27      1.67 o 
  -3  12   6       12.44       12.56      1.29 o 
  -2  12   6       10.18       10.82      1.62 o 
  -1  12   6       21.06       24.83      1.28 o 
   0  12   6       14.41       12.01      0.94 o 
   1  12   6       10.16       11.00      0.76 o 
   2  12   6        4.74        3.35      0.79 o 
   3  12   6       38.06       38.18      1.51 o 
   4  12   6       10.27       10.37      0.95 o 
  -4  13   6        6.91        5.96      1.15 o 
  -3  13   6        4.78        4.47      1.05 o 
  -2  13   6       26.11       24.76      1.33 o 
  -1  13   6        0.16        0.60      0.64 o 
   0  13   6        0.77       -0.06      0.90 o 
   1  13   6        0.18       -0.18      0.63 o 
   2  13   6        5.43        4.59      0.80 o 
   3  13   6       16.74       18.81      1.34 o 
  -2  14   6        2.20        3.00      0.82 o 
  -1  14   6       35.03       37.77      1.63 o 
   0  14   6        2.55       -0.08      0.86 o 
   1  14   6        6.87        3.91      1.49 o 
   2  14   6        4.55        5.95      1.37 o 
  -2 -13   7        1.64        1.40      0.84 o 
  -1 -13   7        0.58       -0.16      0.81 o 
   0 -13   7       12.06       13.38      1.78 o 
   1 -13   7        6.82        6.88      0.94 o 
  -3 -12   7       24.29       30.34      1.75 o 
  -2 -12   7        1.12        1.13      0.79 o 
  -1 -12   7       10.57       10.95      1.15 o 
   0 -12   7        0.16       -0.93      0.84 o 
   1 -12   7       15.67       18.55      1.20 o 
   2 -12   7        7.84       10.62      2.12 o 
   3 -12   7        3.93        2.11      1.15 o 
  -4 -11   7       50.58       59.49      2.43 o 
  -3 -11   7       42.80       44.00      2.03 o 
  -2 -11   7       27.96       30.18      1.68 o 
  -1 -11   7       33.42       28.87      1.37 o 
   0 -11   7        1.19        0.53      0.68 o 
   1 -11   7       12.27       11.84      1.45 o 
   2 -11   7       40.44       43.97      2.34 o 
   3 -11   7       20.22       22.92      1.80 o 
   4 -11   7        2.23        1.01      1.05 o 
  -5 -10   7        8.62        9.01      1.13 o 
  -4 -10   7        3.95        3.98      0.92 o 
  -3 -10   7        2.79        2.95      0.86 o 
  -2 -10   7       15.41       13.00      1.15 o 
  -1 -10   7       13.53       10.93      0.98 o 
   0 -10   7       21.56       19.99      1.17 o 
   1 -10   7       23.32       21.10      1.21 o 
   2 -10   7        9.26       10.54      1.37 o 
   3 -10   7       16.19       16.89      2.31 o 
   4 -10   7       12.82       11.45      1.43 o 
   5 -10   7        6.36        5.89      1.32 o 
  -6  -9   7        1.52        2.14      0.87 o 
  -5  -9   7        4.87        4.97      0.98 o 
  -4  -9   7        8.62        9.76      1.10 o 
  -3  -9   7        9.88        8.40      1.00 o 
  -2  -9   7       13.65       10.75      0.91 o 
  -1  -9   7       50.16       49.01      1.70 o 
   0  -9   7       38.91       38.02      1.55 o 
   1  -9   7       77.28       78.91      4.03 o 
   2  -9   7       21.80       17.62      1.49 o 
   3  -9   7       44.61       39.61      2.24 o 
   4  -9   7        0.09        0.25      1.00 o 
   5  -9   7       21.71       28.04      1.99 o 
  -6  -8   7       39.10       41.88      2.01 o 
  -5  -8   7        3.07        1.90      0.81 o 
  -4  -8   7        9.77        9.94      1.05 o 
  -3  -8   7        5.81        7.32      0.97 o 
  -2  -8   7       18.79       20.29      1.19 o 
  -1  -8   7       42.32       40.48      1.56 o 
   0  -8   7       27.83       29.43      1.36 o 
   1  -8   7        0.09       -0.83      0.84 o 
   2  -8   7       58.19       56.18      2.49 o 
   3  -8   7       24.44       20.77      1.62 o 
   4  -8   7       31.90       34.42      2.10 o 
   5  -8   7        2.30        1.92      1.09 o 
   6  -8   7       41.87       45.72      3.25 o 
  -7  -7   7       31.05       35.21      1.90 o 
  -6  -7   7       28.48       31.76      1.95 o 
  -5  -7   7       72.28       75.73      2.67 o 
  -4  -7   7       77.12       70.71      2.53 o 
  -3  -7   7       79.12       77.75      2.60 o 
  -2  -7   7      202.14      207.65      4.30 o 
  -1  -7   7      141.27      127.82      4.83 o 
   0  -7   7        8.54        7.53      0.81 o 
   1  -7   7       80.19       76.62      2.80 o 
   2  -7   7       21.02       22.14      1.55 o 
   3  -7   7       83.15       86.34      3.13 o 
   4  -7   7        5.26        5.62      1.12 o 
   5  -7   7        9.10        7.78      1.32 o 
   6  -7   7       17.27       15.82      1.54 o 
  -7  -6   7       61.24       72.09      4.05 o 
  -6  -6   7       36.51       43.47      1.99 o 
  -5  -6   7       47.99       46.09      1.97 o 
  -4  -6   7        8.35        7.44      2.05 o 
  -3  -6   7      110.52      107.16      2.61 o 
  -2  -6   7      105.78      111.08      2.67 o 
  -1  -6   7      121.65      118.23      2.82 o 
   0  -6   7      107.68      101.86      3.26 o 
   1  -6   7       70.00       71.10      2.65 o 
   2  -6   7       80.82       84.98      2.95 o 
   3  -6   7        6.93        4.99      0.69 o 
   4  -6   7      138.26      139.43      2.90 o 
   5  -6   7       22.84       24.03      2.02 o 
   6  -6   7       72.66       87.03      2.25 o 
   7  -6   7        0.93       -0.99      0.66 o 
  -7  -5   7       12.77       12.01      1.38 o 
  -6  -5   7        8.86        9.82      1.13 o 
  -5  -5   7      268.10      284.65      6.92 o 
  -4  -5   7       20.48       17.07      1.20 o 
  -3  -5   7       54.35       63.42      1.82 o 
  -2  -5   7       45.77       49.17      1.60 o 
  -1  -5   7      226.44      208.97      4.36 o 
   0  -5   7      154.62      146.86      3.26 o 
   1  -5   7      161.60      159.02      2.99 o 
   2  -5   7      260.48      270.41      5.12 o 
   3  -5   7       69.25       62.41      1.68 o 
   4  -5   7       48.81       45.75      2.36 o 
   5  -5   7        2.15        1.33      0.66 o 
   6  -5   7       18.72       17.55      1.08 o 
   7  -5   7       11.75       13.60      1.06 o 
  -7  -4   7        3.33        3.60      0.86 o 
  -6  -4   7       26.16       23.63      1.45 o 
  -5  -4   7        9.78        6.91      1.25 o 
  -4  -4   7      154.81      162.31      3.42 o 
  -3  -4   7       28.48       30.17      1.23 o 
  -2  -4   7       24.09       24.64      0.84 o 
  -1  -4   7       20.85       19.56      0.85 o 
   0  -4   7       48.38       52.26      1.39 o 
   1  -4   7      179.49      177.17      3.25 o 
   2  -4   7      347.54      362.26      5.96 o 
   3  -4   7        1.65        1.73      0.64 o 
   4  -4   7       90.67       86.43      2.09 o 
   5  -4   7        1.37        1.44      0.66 o 
   6  -4   7       26.12       30.53      1.32 o 
   7  -4   7        4.58        6.15      0.86 o 
  -7  -3   7        7.96        8.25      1.34 o 
  -6  -3   7       66.51       76.26      3.49 o 
  -5  -3   7       39.60       41.57      1.42 o 
  -4  -3   7      148.55      157.44      2.59 o 
  -3  -3   7      151.28      148.64      2.45 o 
  -2  -3   7        2.35        2.18      0.45 o 
  -1  -3   7       41.13       40.78      1.19 o 
   0  -3   7       91.18       89.89      1.93 o 
   1  -3   7      276.20      268.35      6.54 o 
   2  -3   7       69.83       66.93      1.92 o 
   3  -3   7       80.55       74.85      1.86 o 
   4  -3   7       87.81       87.35      2.08 o 
   5  -3   7       11.36        8.64      0.84 o 
   6  -3   7       10.47       11.54      0.92 o 
   7  -3   7        0.48        0.54      0.72 o 
  -8  -2   7        3.94        5.34      1.35 o 
  -7  -2   7        4.13        3.37      0.75 o 
  -6  -2   7       29.87       30.15      2.15 o 
  -5  -2   7       28.39       22.38      1.85 o 
  -4  -2   7      126.66      113.96      2.05 o 
  -3  -2   7      116.31      113.70      2.25 o 
  -2  -2   7       32.39       32.16      1.38 o 
  -1  -2   7       62.22       61.17      2.12 o 
   0  -2   7      165.36      163.46      4.29 o 
   1  -2   7      189.52      188.98      3.79 o 
   2  -2   7      185.18      185.58      3.44 o 
   3  -2   7       27.72       23.06      1.09 o 
   4  -2   7       52.68       54.10      1.58 o 
   5  -2   7        4.46        3.13      0.71 o 
   6  -2   7       32.08       31.22      1.34 o 
   7  -2   7        6.35        8.74      0.90 o 
  -8  -1   7       17.01       16.99      1.66 o 
  -7  -1   7       12.18       12.30      1.19 o 
  -6  -1   7        9.70        9.92      1.08 o 
  -5  -1   7       17.14       17.36      0.73 o 
  -4  -1   7       22.37       23.90      1.06 o 
  -3  -1   7       25.39       23.19      0.89 o 
  -2  -1   7      271.26      257.30      4.36 o 
  -1  -1   7      313.70      310.41      5.22 o 
   0  -1   7       81.56       81.13      1.78 o 
   1  -1   7      230.87      228.79      4.00 o 
   2  -1   7       11.02        9.66      0.74 o 
   3  -1   7        6.43        4.52      0.65 o 
   4  -1   7        7.38        6.89      0.77 o 
   5  -1   7       31.68       38.48      1.38 o 
   6  -1   7       19.26       17.16      1.05 o 
   7  -1   7        8.45        9.45      0.73 o 
  -8   0   7       40.47       50.07      2.28 o 
  -7   0   7       14.80       10.55      1.24 o 
  -6   0   7       20.19       23.60      1.33 o 
  -5   0   7       23.84       26.30      0.96 o 
  -4   0   7       40.72       34.70      1.12 o 
  -3   0   7       15.57       16.46      0.76 o 
  -2   0   7       58.56       59.15      1.45 o 
  -1   0   7      359.86      344.92      5.64 o 
   0   0   7       69.82       68.98      1.62 o 
   1   0   7       33.56       24.66      1.00 o 
   2   0   7        0.25       -0.56      0.50 o 
   3   0   7       18.10       18.48      0.94 o 
   4   0   7       95.60       92.89      2.15 o 
   5   0   7       23.04       23.28      1.13 o 
   6   0   7       10.36       12.76      0.75 o 
   7   0   7       73.73       80.76      1.81 o 
  -8   1   7       16.93       13.11      1.35 o 
  -7   1   7       12.30       11.88      1.21 o 
  -6   1   7        9.76       11.76      0.84 o 
  -5   1   7       17.04       17.35      0.95 o 
  -4   1   7       23.03       24.23      1.10 o 
  -3   1   7       25.78       21.59      0.87 o 
  -2   1   7      274.68      259.45      4.39 o 
  -1   1   7      308.21      298.84      5.05 o 
   0   1   7       78.61       78.38      1.77 o 
   1   1   7      232.32      229.34      3.99 o 
   2   1   7       11.70       11.14      0.99 o 
   3   1   7        6.30        6.62      1.35 o 
   4   1   7        7.51        6.97      0.75 o 
   5   1   7       31.93       36.51      1.39 o 
   6   1   7       19.27       18.36      0.84 o 
   7   1   7        8.47       11.59      0.90 o 
  -8   2   7        4.05        6.04      2.40 o 
  -7   2   7        4.10        6.85      1.42 o 
  -6   2   7       29.82       32.29      1.37 o 
  -5   2   7       28.34       25.33      1.14 o 
  -4   2   7      126.41      117.00      2.76 o 
  -3   2   7      115.11      116.23      2.70 o 
  -2   2   7       31.62       33.88      1.05 o 
  -1   2   7       63.30       59.40      1.46 o 
   0   2   7      163.02      160.55      2.97 o 
   1   2   7      194.02      195.71      3.47 o 
   2   2   7      187.01      186.62      3.42 o 
   3   2   7       26.09       23.10      1.08 o 
   4   2   7       54.09       56.36      1.76 o 
   5   2   7        4.01        2.89      0.57 o 
   6   2   7       32.21       31.40      1.29 o 
   7   2   7        6.39        8.40      0.91 o 
  -8   3   7        1.34        1.80      0.97 o 
  -7   3   7        8.38       11.77      1.24 o 
  -6   3   7       67.03       77.24      2.78 o 
  -5   3   7       41.26       41.63      1.50 o 
  -4   3   7      150.17      158.25      3.52 o 
  -3   3   7      147.87      149.49      3.32 o 
  -2   3   7        1.90        2.73      0.57 o 
  -1   3   7       42.35       40.45      1.98 o 
   0   3   7       94.61       90.29      1.94 o 
   1   3   7      271.20      258.50      4.48 o 
   2   3   7       67.76       67.29      1.70 o 
   3   3   7       81.67       73.27      1.83 o 
   4   3   7       88.15       87.08      2.09 o 
   5   3   7       11.09        9.08      0.62 o 
   6   3   7       10.68       10.55      1.16 o 
   7   3   7        0.51        0.53      0.61 o 
  -7   4   7        3.20        4.28      1.34 o 
  -6   4   7       26.17       21.98      1.52 o 
  -5   4   7        9.69        6.46      1.03 o 
  -4   4   7      155.06      159.03      3.60 o 
  -3   4   7       29.07       31.85      1.29 o 
  -2   4   7       23.55       24.88      1.10 o 
  -1   4   7       21.39       19.49      1.05 o 
   0   4   7       46.66       49.69      1.36 o 
   1   4   7      183.54      174.74      3.24 o 
   2   4   7      343.11      352.56      5.93 o 
   3   4   7        2.00        2.18      0.61 o 
   4   4   7       92.46       88.90      2.09 o 
   5   4   7        1.69        0.50      0.47 o 
   6   4   7       25.75       26.44      1.23 o 
   7   4   7        4.79        6.22      0.82 o 
  -7   5   7       12.68       11.74      1.30 o 
  -6   5   7        8.30        9.75      1.23 o 
  -5   5   7      266.80      276.85      7.07 o 
  -4   5   7       21.69       21.84      1.49 o 
  -3   5   7       52.21       60.93      1.86 o 
  -2   5   7       43.95       51.18      1.64 o 
  -1   5   7      231.71      217.21      7.90 o 
   0   5   7      155.75      143.05      2.78 o 
   1   5   7      157.94      158.01      3.00 o 
   2   5   7      263.65      264.24      4.62 o 
   3   5   7       69.09       59.52      1.62 o 
   4   5   7       47.85       52.62      1.27 o 
   5   5   7        2.33        1.48      0.48 o 
   6   5   7       18.43       17.46      1.06 o 
   7   5   7       12.02       15.06      1.06 o 
  -7   6   7       61.80       70.57      2.87 o 
  -6   6   7       36.69       44.24      3.09 o 
  -5   6   7       47.66       43.05      2.79 o 
  -4   6   7        8.36        5.78      1.05 o 
  -3   6   7      111.52      108.36      4.30 o 
  -2   6   7      104.43      109.74      2.71 o 
  -1   6   7      122.54      118.84      2.85 o 
   0   6   7      110.14      102.23      2.56 o 
   1   6   7       69.35       69.46      1.69 o 
   2   6   7       78.66       79.00      1.87 o 
   3   6   7        6.91        6.90      0.71 o 
   4   6   7      136.65      141.18      3.18 o 
   5   6   7       23.89       27.11      1.27 o 
   6   6   7       73.03       87.49      2.41 o 
   7   6   7        0.81        0.62      0.67 o 
  -7   7   7       30.58       36.26      2.13 o 
  -6   7   7       28.54       30.06      1.84 o 
  -5   7   7       72.31       73.03      2.81 o 
  -4   7   7       79.04       78.28      2.80 o 
  -3   7   7       76.71       76.46      2.78 o 
  -2   7   7      201.27      201.29      5.38 o 
  -1   7   7      144.08      129.71      3.56 o 
   0   7   7        9.31        6.91      0.75 o 
   1   7   7       79.10       74.35      1.77 o 
   2   7   7       20.16       22.88      1.00 o 
   3   7   7       83.72       88.38      2.04 o 
   4   7   7        5.52        5.49      0.56 o 
   5   7   7        9.37        8.66      0.83 o 
   6   7   7       16.85       16.01      1.07 o 
  -6   8   7       38.94       42.54      4.48 o 
  -5   8   7        3.11        2.01      0.95 o 
  -4   8   7        9.61        8.22      1.09 o 
  -3   8   7        5.90        7.37      1.04 o 
  -2   8   7       18.85       20.70      1.40 o 
  -1   8   7       42.43       42.38      1.54 o 
   0   8   7       27.03       27.92      1.28 o 
   1   8   7        0.17        0.04      0.54 o 
   2   8   7       58.43       55.99      1.52 o 
   3   8   7       24.64       21.92      0.84 o 
   4   8   7       31.57       31.88      1.36 o 
   5   8   7        2.23        0.59      0.65 o 
   6   8   7       41.27       43.01      1.67 o 
  -6   9   7        1.69        1.30      1.03 o 
  -5   9   7        4.93        6.42      2.30 o 
  -4   9   7        8.43       10.21      1.23 o 
  -3   9   7       10.07        9.60      1.14 o 
  -2   9   7       14.53       11.55      1.84 o 
  -1   9   7       49.37       46.03      2.08 o 
   0   9   7       37.58       37.80      1.48 o 
   1   9   7       78.40       79.87      2.23 o 
   2   9   7       21.24       18.06      0.90 o 
   3   9   7       45.25       41.08      1.51 o 
   4   9   7        0.12        0.31      0.61 o 
   5   9   7       21.32       25.42      1.28 o 
  -5  10   7        8.56       10.55      1.33 o 
  -4  10   7        4.05        3.69      1.00 o 
  -3  10   7        2.69        2.63      1.66 o 
  -2  10   7       15.18       12.96      1.21 o 
  -1  10   7       13.94       12.96      1.21 o 
   0  10   7       21.08       19.36      1.17 o 
   1  10   7       23.87       25.28      1.24 o 
   2  10   7        9.35       11.59      0.77 o 
   3  10   7       16.84       16.76      1.07 o 
   4  10   7       12.18       13.29      0.97 o 
   5  10   7        6.16        6.30      0.85 o 
  -4  11   7       51.09       63.52      5.10 o 
  -3  11   7       42.97       45.36      2.20 o 
  -2  11   7       27.28       30.27      1.83 o 
  -1  11   7       33.89       31.54      2.77 o 
   0  11   7        1.27        0.59      0.81 o 
   1  11   7       12.46       12.47      0.94 o 
   2  11   7       39.60       41.95      1.35 o 
   3  11   7       20.39       23.65      1.24 o 
   4  11   7        2.05        0.73      0.68 o 
  -3  12   7       24.33       30.59      1.90 o 
  -2  12   7        1.19        2.98      0.96 o 
  -1  12   7       10.31        9.67      1.17 o 
   0  12   7        0.22       -0.63      1.07 o 
   1  12   7       15.53       17.11      1.09 o 
   2  12   7        7.48        9.42      1.21 o 
   3  12   7        4.08        4.72      0.82 o 
  -2  13   7        1.51        0.05      0.89 o 
  -1  13   7        0.51       -0.28      0.83 o 
   0  13   7       12.32       12.82      1.14 o 
   1  13   7        6.79        5.33      0.80 o 
  -2 -11   8        1.16        2.27      1.27 o 
  -1 -11   8        2.91        4.29      1.39 o 
   0 -11   8       10.05        9.38      1.04 o 
   1 -11   8       16.52       16.87      3.47 o 
   2 -11   8       46.16       49.98      5.40 o 
  -4 -10   8        0.89        2.16      0.96 o 
  -3 -10   8        6.92        7.02      1.08 o 
  -2 -10   8       82.41       83.53      3.95 o 
  -1 -10   8       22.37       18.76      1.23 o 
   0 -10   8        6.88        6.47      0.94 o 
   1 -10   8        1.04        1.86      1.09 o 
   2 -10   8        7.62        8.12      1.40 o 
   3 -10   8        1.22        1.82      1.18 o 
  -4  -9   8        3.63        3.61      1.00 o 
  -3  -9   8       36.80       41.25      2.74 o 
  -2  -9   8       27.41       27.83      2.30 o 
  -1  -9   8       59.65       62.90      2.06 o 
   0  -9   8        9.74        8.99      1.31 o 
   1  -9   8        1.53        0.43      0.95 o 
   2  -9   8        7.71        6.07      1.29 o 
   3  -9   8       39.08       40.88      2.33 o 
   4  -9   8        8.23       10.62      1.50 o 
  -5  -8   8       11.24       12.47      2.75 o 
  -4  -8   8        5.86        4.55      1.36 o 
  -3  -8   8       17.68       17.06      1.82 o 
  -2  -8   8       26.82       26.92      1.41 o 
  -1  -8   8       48.42       52.78      1.86 o 
   0  -8   8       11.46        7.27      1.23 o 
   1  -8   8        3.17        3.65      1.09 o 
   2  -8   8       37.16       32.50      2.06 o 
   3  -8   8       70.92       77.46      3.17 o 
   4  -8   8        3.05        3.34      1.69 o 
   5  -8   8       59.91       68.19      7.23 o 
  -6  -7   8       18.67       22.59      1.60 o 
  -5  -7   8        6.81        4.55      2.15 o 
  -4  -7   8       11.83       11.15      1.59 o 
  -3  -7   8       27.56       26.39      2.22 o 
  -2  -7   8       47.54       49.95      1.78 o 
  -1  -7   8       20.93       18.30      1.20 o 
   0  -7   8        2.06        3.14      1.05 o 
   1  -7   8       69.69       64.19      2.70 o 
   2  -7   8        3.40        4.90      1.12 o 
   3  -7   8       33.81       31.95      2.09 o 
   4  -7   8       26.77       30.50      2.09 o 
   5  -7   8        4.09        3.09      1.17 o 
  -6  -6   8       44.74       56.98      3.32 o 
  -5  -6   8       41.45       45.49      2.78 o 
  -4  -6   8        6.22        5.51      1.37 o 
  -3  -6   8       13.70       13.16      0.98 o 
  -2  -6   8       40.73       41.03      1.59 o 
  -1  -6   8       10.66       12.52      1.29 o 
   0  -6   8       29.75       25.85      1.79 o 
   1  -6   8       12.53       10.41      1.64 o 
   2  -6   8       15.94       16.02      1.51 o 
   3  -6   8       25.60       27.78      1.91 o 
   4  -6   8       63.36       65.62      2.91 o 
   5  -6   8       10.28        9.27      1.14 o 
  -6  -5   8        9.69        5.59      1.40 o 
  -5  -5   8      111.05      114.39      4.81 o 
  -4  -5   8      183.01      198.64      7.05 o 
  -3  -5   8      173.35      181.85      3.94 o 
  -2  -5   8       26.90       28.70      3.37 o 
  -1  -5   8      135.84      144.16      4.06 o 
   0  -5   8       96.25       93.58      5.10 o 
   1  -5   8      230.85      222.59      6.40 o 
   2  -5   8       30.67       27.76      1.47 o 
   3  -5   8       61.18       62.68      1.78 o 
   4  -5   8       35.03       33.91      3.46 o 
   5  -5   8       10.35        8.77      0.90 o 
   6  -5   8       11.84       12.02      1.05 o 
  -6  -4   8        8.30        8.45      1.50 o 
  -5  -4   8      119.46      134.49      5.33 o 
  -4  -4   8       47.67       44.21      1.59 o 
  -3  -4   8       30.03       29.51      1.33 o 
  -2  -4   8       61.93       57.45      2.23 o 
  -1  -4   8       91.06       90.28      2.97 o 
   0  -4   8        5.28        4.95      0.65 o 
   1  -4   8      401.54      388.71      6.37 o 
   2  -4   8      286.30      259.58     13.34 o 
   3  -4   8       19.80       25.15      1.20 o 
   4  -4   8        2.79        1.67      0.70 o 
   5  -4   8        6.18        5.13      0.82 o 
   6  -4   8        3.05        3.73      0.84 o 
  -7  -3   8       18.81       15.00      1.79 o 
  -6  -3   8       22.31       20.25      1.95 o 
  -5  -3   8        5.54        4.92      1.28 o 
  -4  -3   8      137.61      144.07      4.26 o 
  -3  -3   8       17.62       18.43      0.88 o 
  -2  -3   8        7.15        6.49      0.61 o 
  -1  -3   8        5.05        3.93      0.58 o 
   0  -3   8       17.09       16.99      0.88 o 
   1  -3   8      210.72      203.57      5.43 o 
   2  -3   8        1.53        1.93      0.64 o 
   3  -3   8       73.38       77.35      2.00 o 
   4  -3   8       50.63       46.78      1.58 o 
   5  -3   8        1.46       -0.23      0.65 o 
   6  -3   8        3.55        2.14      0.87 o 
  -6  -2   8       11.75       10.38      1.54 o 
  -5  -2   8       14.65       16.03      1.72 o 
  -4  -2   8       22.15       22.80      1.22 o 
  -3  -2   8      132.64      123.82      3.96 o 
  -2  -2   8       90.47       87.76      4.05 o 
  -1  -2   8        0.33        0.11      0.32 o 
   0  -2   8       22.86       20.77      0.97 o 
   1  -2   8       29.61       28.88      1.69 o 
   2  -2   8        6.18        6.59      0.73 o 
   3  -2   8       47.57       40.35      1.43 o 
   4  -2   8       49.01       54.93      1.71 o 
   5  -2   8        7.47        7.46      0.87 o 
   6  -2   8       16.57       19.67      1.15 o 
  -7  -1   8        6.61        9.87      1.61 o 
  -6  -1   8       18.15       18.14      1.40 o 
  -5  -1   8       12.20       15.41      0.81 o 
  -4  -1   8       28.82       31.33      1.10 o 
  -3  -1   8      115.33      115.45      2.36 o 
  -2  -1   8       58.17       55.82      2.02 o 
  -1  -1   8      222.05      221.45      3.89 o 
   0  -1   8      147.29      146.36      2.85 o 
   1  -1   8       53.08       51.78      1.51 o 
   2  -1   8        6.66        7.41      0.73 o 
   3  -1   8        1.23        3.00      0.65 o 
   4  -1   8        1.47        1.72      0.70 o 
   5  -1   8        4.39        3.44      0.77 o 
   6  -1   8        7.80        6.24      0.92 o 
  -7   0   8       28.41       31.74      5.43 o 
  -6   0   8        0.76        0.63      0.99 o 
  -5   0   8        5.02        4.63      0.56 o 
  -4   0   8       13.15       13.62      0.76 o 
  -3   0   8      103.37       93.01      2.02 o 
  -2   0   8       72.50       77.39      1.80 o 
  -1   0   8       50.81       44.46      1.34 o 
   0   0   8       34.42       31.49      1.15 o 
   1   0   8        5.70        2.85      0.62 o 
   2   0   8        9.41       15.09      0.89 o 
   3   0   8        9.89        7.17      0.77 o 
   4   0   8      129.23      138.94      2.92 o 
   5   0   8       43.51       34.51      1.44 o 
   6   0   8       26.16       23.90      1.24 o 
  -7   1   8        6.81        8.93      1.33 o 
  -6   1   8       17.59       16.78      0.88 o 
  -5   1   8       12.69       14.98      0.80 o 
  -4   1   8       29.54       30.59      1.11 o 
  -3   1   8      117.18      117.38      2.40 o 
  -2   1   8       55.89       50.83      1.42 o 
  -1   1   8      217.15      215.92      3.89 o 
   0   1   8      146.49      147.74      2.86 o 
   1   1   8       55.20       54.36      1.51 o 
   2   1   8        7.05        8.58      0.77 o 
   3   1   8        1.55        1.79      0.64 o 
   4   1   8        1.24        0.91      0.66 o 
   5   1   8        4.59        3.71      0.79 o 
   6   1   8        7.93        6.20      0.87 o 
  -7   2   8       24.78       29.10      3.21 o 
  -6   2   8       12.07       11.99      0.96 o 
  -5   2   8       14.85       20.47      1.90 o 
  -4   2   8       22.24       26.17      1.04 o 
  -3   2   8      133.63      131.87      2.60 o 
  -2   2   8       90.44       91.57      2.01 o 
  -1   2   8        0.34        0.49      0.47 o 
   0   2   8       22.97       24.17      1.03 o 
   1   2   8       29.94       32.04      1.16 o 
   2   2   8        6.49        6.81      0.71 o 
   3   2   8       47.37       41.10      1.43 o 
   4   2   8       49.30       55.50      1.67 o 
   5   2   8        7.37        9.01      0.88 o 
   6   2   8       16.07       18.24      1.14 o 
  -7   3   8       18.80       15.54      1.11 o 
  -6   3   8       22.93       24.40      1.44 o 
  -5   3   8        5.85        4.62      0.74 o 
  -4   3   8      136.48      150.09      3.44 o 
  -3   3   8       17.11       17.39      0.89 o 
  -2   3   8        7.29        6.44      0.60 o 
  -1   3   8        5.64        4.73      0.58 o 
   0   3   8       15.81       16.46      0.84 o 
   1   3   8      209.58      200.63      3.71 o 
   2   3   8        1.81        2.35      0.63 o 
   3   3   8       75.17       81.61      2.01 o 
   4   3   8       51.13       47.15      1.55 o 
   5   3   8        1.45        0.31      0.74 o 
   6   3   8        3.45        2.52      0.79 o 
  -6   4   8        8.05        7.76      0.90 o 
  -5   4   8      120.31      132.70      3.28 o 
  -4   4   8       47.38       50.35      1.72 o 
  -3   4   8       29.92       31.68      1.35 o 
  -2   4   8       61.73       57.23      1.60 o 
  -1   4   8       91.19       89.83      2.03 o 
   0   4   8        5.33        4.71      0.60 o 
   1   4   8      400.20      375.99      6.36 o 
   2   4   8      288.28      286.60      4.83 o 
   3   4   8       20.32       28.46      1.24 o 
   4   4   8        2.53       -0.39      0.63 o 
   5   4   8        5.87        2.73      0.77 o 
   6   4   8        2.82        3.04      1.17 o 
  -6   5   8        9.47        9.26      0.97 o 
  -5   5   8      109.64      113.28      2.97 o 
  -4   5   8      182.94      189.03      4.27 o 
  -3   5   8      176.20      185.19      4.09 o 
  -2   5   8       26.81       32.27      1.36 o 
  -1   5   8      133.78      135.42      2.76 o 
   0   5   8       96.07       87.87      2.04 o 
   1   5   8      234.02      226.38      4.08 o 
   2   5   8       29.75       30.33      1.21 o 
   3   5   8       59.47       60.63      1.73 o 
   4   5   8       34.45       40.42      1.44 o 
   5   5   8       10.14        7.68      0.88 o 
   6   5   8       12.26       12.16      1.49 o 
  -6   6   8       44.81       61.46      2.72 o 
  -5   6   8       40.89       40.33      4.37 o 
  -4   6   8        6.18        7.25      0.84 o 
  -3   6   8       13.92       17.13      1.70 o 
  -2   6   8       40.44       40.40      1.57 o 
  -1   6   8       10.71       11.09      0.91 o 
   0   6   8       29.72       27.42      1.11 o 
   1   6   8       12.20       10.22      0.75 o 
   2   6   8       15.74       15.90      0.91 o 
   3   6   8       25.13       27.67      1.20 o 
   4   6   8       63.88       72.91      2.11 o 
   5   6   8       10.72       12.81      1.50 o 
  -6   7   8       18.20       19.99      4.71 o 
  -5   7   8        7.12        3.95      1.06 o 
  -4   7   8       11.47       10.29      1.25 o 
  -3   7   8       28.62       25.43      1.30 o 
  -2   7   8       47.00       50.26      2.62 o 
  -1   7   8       21.83       20.60      1.16 o 
   0   7   8        1.79        3.21      0.57 o 
   1   7   8       70.30       66.99      1.74 o 
   2   7   8        3.44        3.94      0.64 o 
   3   7   8       33.29       32.75      1.29 o 
   4   7   8       27.59       31.88      1.35 o 
   5   7   8        3.88        0.03      1.14 o 
  -5   8   8       10.94        9.31      1.29 o 
  -4   8   8        6.03        3.99      1.05 o 
  -3   8   8       17.54       16.82      1.44 o 
  -2   8   8       26.58       28.43      1.38 o 
  -1   8   8       48.66       50.61      2.40 o 
   0   8   8       11.27       10.31      0.93 o 
   1   8   8        3.18        3.05      0.60 o 
   2   8   8       36.44       33.85      1.38 o 
   3   8   8       72.03       82.20      2.16 o 
   4   8   8        2.95        3.93      1.20 o 
   5   8   8       59.25       64.85      5.00 o 
  -4   9   8        3.38        3.68      2.33 o 
  -3   9   8       37.52       40.21      2.12 o 
  -2   9   8       26.51       28.98      1.41 o 
  -1   9   8       58.98       61.33      1.99 o 
   0   9   8        9.88        9.87      0.90 o 
   1   9   8        1.75        0.60      0.54 o 
   2   9   8        8.26        7.54      0.72 o 
   3   9   8       38.35       38.78      1.41 o 
   4   9   8        8.34        7.18      1.59 o 
  -4  10   8        0.89        1.25      0.99 o 
  -3  10   8        7.03        6.26      1.12 o 
  -2  10   8       82.34       80.53      3.64 o 
  -1  10   8       22.53       18.55      1.18 o 
   0  10   8        6.88        7.91      0.88 o 
   1  10   8        0.95        1.49      0.54 o 
   2  10   8        7.73        7.81      0.76 o 
   3  10   8        1.34        1.44      0.77 o 
  -2  11   8        1.07       -0.42      0.86 o 
  -1  11   8        3.15        3.49      0.77 o 
   0  11   8        9.68       10.53      1.85 o 
   1  11   8       16.58       17.04      1.30 o 
   2  11   8       46.59       51.90      3.30 o 
  -2  -9   9       26.08       24.83      2.32 o 
  -1  -9   9        0.78        0.25      1.04 o 
   0  -9   9       13.42       13.84      1.56 o 
   1  -9   9        0.70       -1.50      1.00 o 
   2  -9   9       27.26       35.55      2.35 o 
  -3  -8   9       18.40       18.65      2.03 o 
  -2  -8   9        0.41       -0.14      0.78 o 
  -1  -8   9       60.94       63.66      2.74 o 
   0  -8   9        1.17       -1.48      0.99 o 
   1  -8   9       19.93       20.72      3.82 o 
   2  -8   9        4.87        4.63      1.25 o 
   3  -8   9       53.66       62.06      2.93 o 
  -4  -7   9       11.84       10.01      1.70 o 
  -3  -7   9       34.89       35.41      2.61 o 
  -2  -7   9       36.46       32.23      2.09 o 
  -1  -7   9       29.24       27.52      1.90 o 
   0  -7   9       50.88       55.11      4.30 o 
   1  -7   9        2.59        0.36      1.05 o 
   2  -7   9       69.34       78.67      3.16 o 
   3  -7   9       42.39       38.05      2.35 o 
  -5  -6   9        4.16        4.08      1.48 o 
  -4  -6   9       18.29       21.13      2.06 o 
  -3  -6   9        0.73       -0.41      0.84 o 
  -2  -6   9       16.08       14.49      1.41 o 
  -1  -6   9       17.38       16.69      1.47 o 
   0  -6   9        1.67        0.56      1.37 o 
   1  -6   9        5.06        4.21      1.15 o 
   2  -6   9       20.41       19.23      1.76 o 
   3  -6   9       14.50       15.81      1.70 o 
   4  -6   9       11.24        9.76      1.69 o 
  -5  -5   9       35.66       34.22      2.70 o 
  -4  -5   9       26.42       32.95      2.56 o 
  -3  -5   9       37.07       38.96      2.01 o 
  -2  -5   9        5.23        4.61      1.06 o 
  -1  -5   9       10.69        7.34      1.18 o 
   0  -5   9       32.82       39.00      4.45 o 
   1  -5   9       55.60       51.27      2.46 o 
   2  -5   9       92.97       88.83      3.32 o 
   3  -5   9        4.31        2.56      1.13 o 
   4  -5   9       28.34       30.23      2.47 o 
  -4  -4   9        8.18        8.80      1.51 o 
  -3  -4   9       17.32       18.42      1.43 o 
  -2  -4   9        1.24        0.61      0.85 o 
  -1  -4   9       18.99       19.99      1.51 o 
   0  -4   9        3.52        2.45      1.00 o 
   1  -4   9       14.08       11.66      1.36 o 
   2  -4   9        5.34        4.86      1.37 o 
   3  -4   9       10.95       12.19      1.11 o 
   4  -4   9       24.40       23.02      1.21 o 
   5  -4   9        0.29       -0.28      0.73 o 
  -4  -3   9       69.76       67.64      2.49 o 
  -3  -3   9       18.43       18.72      1.33 o 
  -2  -3   9       22.68       21.76      2.51 o 
  -1  -3   9       13.60       15.49      0.88 o 
   0  -3   9       53.18       55.69      2.00 o 
   1  -3   9       17.86       14.80      1.40 o 
   2  -3   9       80.88       84.69      2.12 o 
   3  -3   9       12.53        9.93      0.90 o 
   4  -3   9       16.13       17.31      1.20 o 
   5  -3   9        2.12        2.03      0.81 o 
  -5  -2   9        8.88        7.84      1.34 o 
  -4  -2   9       54.69       53.60      2.98 o 
  -3  -2   9       70.38       71.95      2.54 o 
  -2  -2   9       43.56       44.28      1.97 o 
  -1  -2   9       27.36       23.83      2.26 o 
   0  -2   9      162.22      164.47      3.23 o 
   1  -2   9      113.89      107.71      2.42 o 
   2  -2   9       11.48        5.58      0.78 o 
   3  -2   9        2.37        2.01      0.71 o 
   4  -2   9        1.69        1.69      0.72 o 
   5  -2   9        6.53        8.77      1.02 o 
  -6  -1   9        2.60        4.34      1.40 o 
  -5  -1   9       19.80       22.32      1.05 o 
  -4  -1   9       20.71       20.45      0.98 o 
  -3  -1   9        9.24        9.83      0.74 o 
  -2  -1   9      151.87      156.94      3.07 o 
  -1  -1   9       50.41       53.32      1.52 o 
   0  -1   9       11.53       10.03      0.82 o 
   1  -1   9        2.00        0.78      0.63 o 
   2  -1   9       19.95       18.23      1.18 o 
   3  -1   9        0.11       -0.56      0.61 o 
   4  -1   9        7.44       10.95      1.44 o 
   5  -1   9        9.82       11.22      1.02 o 
  -6   0   9       40.83       55.01      2.44 o 
  -5   0   9       23.28       21.28      1.01 o 
  -4   0   9        1.44        2.81      0.59 o 
  -3   0   9       13.21       17.28      0.90 o 
  -2   0   9        2.70        5.12      0.63 o 
  -1   0   9       52.78       57.44      1.60 o 
   0   0   9        5.48        5.26      0.68 o 
   1   0   9       42.78       39.50      1.36 o 
   2   0   9       23.79       24.68      1.18 o 
   3   0   9        1.77        1.11      0.67 o 
   4   0   9       25.39       21.07      1.16 o 
   5   0   9       23.08       22.18      1.24 o 
  -6   1   9        2.59        2.21      0.60 o 
  -5   1   9       19.69       20.24      0.99 o 
  -4   1   9       21.16       20.57      1.00 o 
  -3   1   9        9.57        9.80      0.75 o 
  -2   1   9      150.50      158.70      3.10 o 
  -1   1   9       50.76       50.82      1.50 o 
   0   1   9       12.31       13.14      0.85 o 
   1   1   9        2.21        2.53      0.64 o 
   2   1   9       20.33       19.57      1.04 o 
   3   1   9        0.09        0.01      0.66 o 
   4   1   9        7.87       10.19      0.95 o 
   5   1   9        9.92       10.39      1.02 o 
  -6   2   9       12.31       14.00      0.89 o 
  -5   2   9        8.86        7.86      0.71 o 
  -4   2   9       55.96       58.77      1.63 o 
  -3   2   9       69.24       75.44      2.50 o 
  -2   2   9       43.59       43.42      1.38 o 
  -1   2   9       28.16       27.00      1.13 o 
   0   2   9      161.65      164.57      3.23 o 
   1   2   9      113.18      107.10      2.40 o 
   2   2   9       11.53        8.16      0.80 o 
   3   2   9        2.40        2.47      0.72 o 
   4   2   9        1.70        1.41      0.74 o 
   5   2   9        6.55        7.44      0.96 o 
  -5   3   9       20.34       23.17      1.22 o 
  -4   3   9       69.13       70.68      1.83 o 
  -3   3   9       18.92       19.82      0.99 o 
  -2   3   9       21.98       22.33      1.05 o 
  -1   3   9       13.90       15.01      0.86 o 
   0   3   9       51.96       58.29      1.63 o 
   1   3   9       18.75       15.42      0.93 o 
   2   3   9       80.72       83.00      2.09 o 
   3   3   9       13.24       10.01      0.90 o 
   4   3   9       16.22       17.84      1.09 o 
   5   3   9        1.95        0.54      0.75 o 
  -5   4   9       19.26       22.59      1.30 o 
  -4   4   9        8.48        9.28      0.92 o 
  -3   4   9       16.80       20.99      1.03 o 
  -2   4   9        1.39        0.30      0.51 o 
  -1   4   9       18.81       21.55      1.01 o 
   0   4   9        3.74        3.21      0.64 o 
   1   4   9       14.13       11.66      0.84 o 
   2   4   9        5.47        6.88      0.76 o 
   3   4   9       10.84       11.05      0.91 o 
   4   4   9       24.15       23.53      1.25 o 
   5   4   9        0.26       -0.79      0.70 o 
  -5   5   9       36.03       35.53      1.58 o 
  -4   5   9       26.12       30.86      1.50 o 
  -3   5   9       37.33       39.34      1.61 o 
  -2   5   9        5.31        5.07      0.86 o 
  -1   5   9       11.28        8.83      0.74 o 
   0   5   9       31.90       35.32      1.29 o 
   1   5   9       57.16       55.55      1.64 o 
   2   5   9       92.28       91.00      2.22 o 
   3   5   9        3.94        2.49      0.71 o 
   4   5   9       27.94       27.93      1.36 o 
  -5   6   9        4.06        4.21      0.94 o 
  -4   6   9       17.85       16.83      1.19 o 
  -3   6   9        0.67        2.41      0.77 o 
  -2   6   9       16.56       14.27      0.89 o 
  -1   6   9       17.34       15.76      0.93 o 
   0   6   9        1.81        2.33      1.03 o 
   1   6   9        5.26        5.52      0.72 o 
   2   6   9       20.26       18.25      1.03 o 
   3   6   9       14.73       18.16      1.07 o 
   4   6   9       11.30       12.08      0.99 o 
  -4   7   9       11.69       12.37      1.08 o 
  -3   7   9       34.77       33.76      1.85 o 
  -2   7   9       36.79       36.38      1.57 o 
  -1   7   9       29.86       31.14      1.21 o 
   0   7   9       50.18       51.53      1.59 o 
   1   7   9        2.37        1.43      0.70 o 
   2   7   9       69.00       76.32      2.00 o 
   3   7   9       42.46       38.95      1.48 o 
  -3   8   9       18.55       17.65      1.18 o 
  -2   8   9        0.48       -0.16      0.65 o 
  -1   8   9       60.92       60.01      1.97 o 
   0   8   9        1.20        0.98      0.58 o 
   1   8   9       19.51       22.88      1.14 o 
   2   8   9        4.96        4.76      0.87 o 
   3   8   9       53.81       61.11      1.85 o 
  -2   9   9       25.79       25.03      1.39 o 
  -1   9   9        0.87        0.92      1.09 o 
   0   9   9       13.88       14.33      0.93 o 
   1   9   9        0.81        2.05      0.64 o 
   2   9   9       26.55       34.53      1.40 o 
   0  -7  10        2.59        0.98      1.19 o 
  -2  -6  10        1.31       -1.13      0.95 o 
  -1  -6  10        7.23        6.02      1.27 o 
   0  -6  10        0.81       -1.47      0.98 o 
   1  -6  10       22.69       18.06      1.81 o 
  -3  -5  10       24.69       25.29      1.76 o 
  -2  -5  10        6.77        6.38      1.22 o 
  -1  -5  10        1.49       -0.55      1.01 o 
   0  -5  10       63.92       64.81      2.82 o 
   1  -5  10       13.84       10.10      1.45 o 
   2  -5  10        3.33        1.53      1.25 o 
  -3  -4  10        0.84        0.75      0.94 o 
  -2  -4  10        9.94       13.75      1.81 o 
  -1  -4  10       27.22       22.43      1.76 o 
   0  -4  10        0.03       -0.68      0.98 o 
   1  -4  10        5.88        5.13      1.32 o 
   2  -4  10        2.23        0.41      1.10 o 
   3  -4  10        6.74        3.97      1.34 o 
  -4  -3  10       25.95       26.02      2.35 o 
  -3  -3  10       33.22       31.96      1.87 o 
  -2  -3  10        3.44        4.54      1.06 o 
  -1  -3  10        0.61       -0.07      0.96 o 
   0  -3  10        4.00        2.56      1.15 o 
   1  -3  10        2.46        0.55      0.97 o 
   2  -3  10       22.19       25.63      1.25 o 
   3  -3  10        4.13        3.71      0.84 o 
  -4  -2  10       29.14       30.07      1.78 o 
  -3  -2  10       18.60       21.01      1.53 o 
  -2  -2  10        3.83        1.81      0.87 o 
  -1  -2  10       12.24       13.43      0.93 o 
   0  -2  10       28.07       25.77      1.20 o 
   1  -2  10        2.87        2.71      0.73 o 
   2  -2  10        3.24        3.83      0.76 o 
   3  -2  10        7.68        9.49      0.96 o 
  -4  -1  10        5.16        5.23      0.96 o 
  -3  -1  10       25.24       25.01      1.15 o 
  -2  -1  10       14.85       14.86      0.93 o 
  -1  -1  10        0.93        1.06      0.61 o 
   0  -1  10        9.14       11.76      1.05 o 
   1  -1  10        2.65        4.52      0.84 o 
   2  -1  10        2.62        2.74      0.77 o 
   3  -1  10        7.78        8.78      0.95 o 
  -4   0  10       83.30      102.58      2.39 o 
  -3   0  10       18.72       22.85      1.12 o 
  -2   0  10        1.71        3.05      0.93 o 
  -1   0  10       34.33       32.76      1.30 o 
   0   0  10       18.87       19.63      1.07 o 
   1   0  10        0.03       -0.89      0.59 o 
   2   0  10        7.19        8.68      0.90 o 
   3   0  10        5.20        5.38      1.13 o 
  -4   1  10        5.18        4.82      0.72 o 
  -3   1  10       25.21       25.10      1.17 o 
  -2   1  10       14.97       15.70      0.94 o 
  -1   1  10        0.90        1.35      0.61 o 
   0   1  10        9.02       11.28      1.14 o 
   1   1  10        2.60        3.22      0.72 o 
   2   1  10        2.51        2.26      0.74 o 
   3   1  10        8.05        8.82      0.95 o 
  -4   2  10       28.61       35.14      1.35 o 
  -3   2  10       18.75       22.75      2.18 o 
  -2   2  10        4.04        3.51      0.86 o 
  -1   2  10       11.80       13.15      0.92 o 
   0   2  10       28.23       27.66      1.23 o 
   1   2  10        2.74        3.46      0.71 o 
   2   2  10        3.19        3.44      0.78 o 
   3   2  10        7.55        8.77      0.94 o 
  -4   3  10       25.92       31.85      1.29 o 
  -3   3  10       33.13       34.03      1.32 o 
  -2   3  10        3.48        4.77      0.70 o 
  -1   3  10        0.66        0.84      0.60 o 
   0   3  10        4.10        4.01      0.84 o 
   1   3  10        2.34        1.54      0.67 o 
   2   3  10       22.68       24.74      1.25 o 
   3   3  10        4.14        4.82      0.84 o 
  -3   4  10        0.77        0.90      0.59 o 
  -2   4  10        9.52       12.07      1.21 o 
  -1   4  10       27.38       28.42      1.24 o 
   0   4  10        0.05       -0.05      0.78 o 
   1   4  10        5.59        4.01      0.76 o 
   2   4  10        2.40        2.27      0.87 o 
   3   4  10        6.74        4.67      0.84 o 
  -3   5  10       24.57       27.12      1.21 o 
  -2   5  10        6.70        9.13      0.82 o 
  -1   5  10        1.48        1.85      0.63 o 
   0   5  10       64.33       66.42      1.89 o 
   1   5  10       13.51       12.37      1.13 o 
   2   5  10        3.49        4.56      0.78 o 
  -2   6  10        1.17        1.45      0.61 o 
  -1   6  10        7.58        8.20      0.81 o 
   0   6  10        0.88        1.14      0.64 o 
   1   6  10       22.50       17.99      1.07 o 
   0   7  10        2.59        3.38      0.70 o 
                                                 
